# Supplementary material for: Prominent mediatory role of gut microbiome in the effect of lifestyle on host metabolic phenotypes
Source: Gut Microbes. 2025 Dec 17;17(1):2599565. doi: 10.1080/19490976.2025.2599565 (PMC12795280; doi:10.1080/19490976.2025.2599565)
Supplement: Supplementary material — Descriptive_tables_18112025 [file KGMI_A_2599565_SM3718.xlsx]

## Sheet: Table legends
Table S0	List of abbreviations used in the manuscrit
Table S1	Summary descriptive table of clinical and demographic differences across pathology groups of the Metacardis cohort.
Table S2	Summary descriptives table by groups of QASD score in GutInside cohort
Table S3	Nutritional food groups (derived from FFQ) used to compute the diet diversity and variety scores
Table S4	Summary descriptive table by groups of QASD score in the Metacardis cohort
Table S5	Full results of dbRDA + ordiR2step analyses ( evaluating the impact of nutritional covariates on microbiome composition in the Metacardis cohort)
Table S6	Full results of dbRDA + ordiR2step analyses (impact of nutritional covariates on microbiome composition in the GutInside cohort)
Table S7	Full results of dbRDA + ordiR2step analyses (impact of both nutritional and clinical covariates on microbiome composition in the Metacardis cohort)
Table S8	Full results of the Metadeconfound pipeline over feature spaces of the Metacardis dataset. Multiple testing-corrected p-values (Q), effect sizes (D), and confounding status (status) are reported for each feature tested across all pairwise levels of the QASD score (levels column; high_low, high_medium, medium_low) , between the extremes of the tertile decomposition of numerical variables included …
Table S9	Manual curation of literature evidence around MGS associated with QASD score
Table S10	Manual curation of literature evidence around metabolites associated with QASD score.
Table S11	Full details of the significant causal mediation relationships (FDR < 0.05 for ACME, ADE, and Total effect) between serum metabolites (dependent variable in Direction 1; mediator in Direction 2), MGS (dependent variable in Direction 2; mediator in Direction 1) and pairwise levels of the QASD score (high vs. low; high vs. medium; medium vs. low; independent variable). ACME = Average Causal Mediati…

## Sheet: TaableS0
Abreviation	Definition
QASD	dietary Quality, physical Activity, Smoking, and diet Diversity
MGS	Metagenomic Species
GMGR	Gut Microbial Gene Richness
AHEI	Alternative Healthy Eating Index
DASH	Dietary Approaches to Stop Hypertension
aDII	alternative Dietary Inflammatory Index
BMI	Body Mass Index
MS	Metabolic Syndrome
T2D	Type 2 Diabetes
HDL	High-density lipoprotein
BP	Blood Pressure
FFQ	Food-Frequency Questionnaire
BMR	Basal Metabolic Rate
RPAQ	Recent Physical Activity Questionnaire
MET	Metabolic Equivalent of Task
HFD	Healthy Food Diversity
IHMS	International Human Microbiome Standards
GMM	Gut Metabolic Modules
PPI	Proton Pump Inhibitors
ACME	Average Causal Mediation Effect
ADE	Average Direct Effect
dbRDA	Distance-based redundancy analyses

## Sheet: Table S1
	Healthy	Metabolic syndrome	Diabetes	Obesity	Cardiovascular diseases	p.overall
n, %	305	220	477	334	307
Age, y	57.0 [49.0;65.0]	62.0 [55.0;67.0]	63.0 [57.0;67.0]	46.0 [35.0;54.0]	63.0 [56.0;68.0]	<0.001
Gender						<0.001
Female	179 (58.7%)	106 (48.2%)	230 (48.2%)	257 (76.9%)	48 (15.6%)
Male	126 (41.3%)	114 (51.8%)	247 (51.8%)	77 (23.1%)	259 (84.4%)
Center of recruitment						<0.001
Danemark	126 (41.3%)	142 (64.5%)	47 (9.85%)	2 (0.60%)	216 (70.4%)
France	85 (27.9%)	59 (26.8%)	214 (44.9%)	135 (40.4%)	91 (29.6%)
Germany	94 (30.8%)	19 (8.64%)	216 (45.3%)	197 (59.0%)	0 (0.00%)
Smoking status						0.008
No	421 (88.3%)	275 (90.2%)	196 (89.1%)	273 (81.7%)	259 (84.4%)
Yes	56 (11.7%)	30 (9.84%)	24 (10.9%)	61 (18.3%)	48 (15.6%)
Smoking status						<0.001
Non-smokers	155 (32.5%)	152 (49.8%)	76 (34.5%)	121 (36.2%)	69 (22.5%)
Passive smokers	40 (8.39%)	12 (3.93%)	15 (6.82%)	33 (9.88%)	9 (2.93%)
Ancient smokers	226 (47.4%)	112 (36.7%)	105 (47.7%)	119 (35.6%)	181 (59.0%)
Current smokers	56 (11.7%)	29 (9.51%)	24 (10.9%)	61 (18.3%)	48 (15.6%)
Educational level						<0.001
Non responders	7 (2.30%)	4 (1.82%)	15 (3.14%)	10 (2.99%)	20 (6.51%)
Bachelor level	45 (14.8%)	41 (18.6%)	34 (7.13%)	48 (14.4%)	36 (11.7%)
Less than bachelor	72 (23.6%)	94 (42.7%)	189 (39.6%)	144 (43.1%)	153 (49.8%)
More than bachelor	181 (59.3%)	81 (36.8%)	239 (50.1%)	132 (39.5%)	98 (31.9%)
Income						<0.001
Non responders	19 (6.23%)	15 (6.82%)	77 (16.1%)	47 (14.1%)	27 (8.79%)
Less than 1200 euros	39 (12.8%)	17 (7.73%)	133 (27.9%)	144 (43.1%)	27 (8.79%)
Between 1200-2500 euros	92 (30.2%)	67 (30.5%)	170 (35.6%)	101 (30.2%)	101 (32.9%)
More than 2500 euros	155 (50.8%)	121 (55.0%)	97 (20.3%)	42 (12.6%)	152 (49.5%)
Antibiotic cures in last 5 y, n						<0.001
0	284 (59.5%)	180 (59.0%)	121 (55.0%)	143 (42.8%)	184 (59.9%)
1	100 (21.0%)	69 (22.6%)	72 (32.7%)	62 (18.6%)	99 (32.2%)
2	35 (7.34%)	33 (10.8%)	21 (9.55%)	42 (12.6%)	16 (5.21%)
3+	58 (12.2%)	23 (7.54%)	6 (2.73%)	87 (26.0%)	8 (2.61%)
Metformin intake						<0.001
No	305 (100%)	220 (100%)	123 (25.8%)	308 (92.2%)	259 (84.4%)
Yes	0 (0.00%)	0 (0.00%)	354 (74.2%)	26 (7.78%)	48 (15.6%)
Statin intake						<0.001
No	294 (96.4%)	156 (70.9%)	282 (59.1%)	306 (91.6%)	22 (7.17%)
Yes	11 (3.61%)	64 (29.1%)	195 (40.9%)	28 (8.38%)	285 (92.8%)
Body Mass Index (BMI), kg/m²	22.8 [21.4;24.5]	29.2 [26.2;32.7]	31.3 [28.3;35.0]	43.1 [39.5;48.2]	27.4 [24.7;30.7]	<0.001
Body fat, %	25.8 [19.4;32.1]	35.9 [28.1;42.9]	37.3 [28.6;43.8]	48.0 [44.5;51.0]	28.6 [23.6;33.9]	<0.001
Visceral fat mass, rating	7.00 [5.00;10.0]	13.0 [11.0;16.0]	14.0 [11.0;17.0]	16.0 [14.0;20.0]	13.0 [11.0;16.0]	<0.001
Waist circumference, cm	81.5 [74.5;89.1]	101 [95.3;109]	106 [99.7;116]	125 [115;138]	100 [92.0;109]	<0.001
Systolic blood pressure, mm hg	122 [112;134]	136 [127;146]	134 [124;143]	126 [117;134]	124 [116;136]	<0.001
Diastolic blood pressure, mm hg	69.0 [63.0;75.5]	76.8 [70.5;83.0]	74.5 [68.0;81.8]	74.0 [67.0;82.5]	69.0 [63.0;75.5]	<0.001
Fasting blood glucose, mmol/l	5.11 [4.75;5.50]	5.86 [5.50;6.20]	7.43 [6.30;8.74]	5.24 [4.90;5.80]	5.80 [5.30;6.50]	<0.001
HbA1c, %	5.41 [5.27;5.60]	5.70 [5.40;6.00]	6.80 [6.31;7.49]	5.70 [5.40;6.00]	5.80 [5.60;6.30]	<0.001
HDL cholesterol, mmol/l	1.73 [1.39;2.08]	1.24 [0.94;1.48]	1.23 [0.99;1.47]	1.26 [1.05;1.50]	1.08 [0.91;1.31]	<0.001
LDL cholesterol, mmol/l	3.10 [2.60;3.73]	3.19 [2.60;3.87]	2.74 [2.19;3.47]	3.18 [2.71;3.81]	1.94 [1.52;2.40]	<0.001
Triglycerides, mmol/l	0.84 [0.63;1.14]	1.29 [0.94;1.87]	1.49 [1.11;2.12]	1.45 [1.09;1.87]	1.15 [0.83;1.60]	<0.001
Alanine-aminotransferase (ALT), IU/l	20.0 [16.0;26.0]	29.7 [24.0;36.0]	28.7 [21.6;43.0]	25.4 [19.2;39.4]	34.0 [26.5;44.0]	<0.001
Aspartate-aminotransferase (AST), IU/l	26.0 [22.0;30.0]	28.0 [25.0;33.0]	27.0 [23.0;35.0]	25.1 [21.0;32.3]	31.0 [26.0;37.0]	<0.001
γ-Glutamyltransferase (GGT), IU/l	19.0 [14.4;25.0]	30.0 [21.0;46.0]	35.3 [23.0;53.9]	29.0 [20.4;45.5]	36.0 [24.0;57.0]	<0.001
US-CRP, mg/dl	0.86 [0.40;1.84]	1.68 [0.87;3.30]	2.58 [1.29;5.38]	7.35 [3.48;13.7]	1.30 [0.60;3.24]	<0.001
hs-IL6, pg/ml	1.28 [0.80;1.97]	2.13 [1.41;3.18]	2.30 [1.60;3.44]	3.30 [2.15;4.89]	2.41 [1.62;3.88]	<0.001
CCL2, pg/ml	82.1 [67.0;111]	86.3 [67.1;108]	86.0 [63.5;114]	86.4 [65.6;111]	73.3 [60.9;91.2]	<0.001
Eotaxine, pg/ml	21.7 [10.1;39.1]	22.1 [8.50;42.2]	23.6 [10.3;39.3]	12.0 [5.75;23.7]	17.3 [7.57;35.6]	<0.001
IL7, pg/ml	4.92 [2.79;8.61]	5.51 [3.17;9.54]	4.89 [2.29;8.86]	4.56 [2.54;8.58]	4.89 [2.76;8.38]	0.269
IP10, pg/ml	21.1 [13.0;31.1]	29.4 [16.1;45.2]	24.4 [15.1;38.6]	27.3 [16.9;48.0]	36.0 [16.9;61.1]	<0.001
MIF, pg/ml	30.3 [8.42;62.4]	40.5 [7.35;72.2]	39.9 [8.98;83.5]	21.8 [5.72;57.8]	16.1 [3.52;59.6]	<0.001
MIP1b, pg/ml	60.5 [37.5;105]	74.7 [44.5;118]	70.6 [43.6;110]	72.7 [49.2;111]	56.5 [32.8;97.7]	<0.001
SDF1, pg/ml	149 [108;214]	152 [111;214]	154 [113;206]	160 [116;212]	143 [99.2;192]	0.066
VEGF-A, pg/ml	741 [423;1318]	881 [472;1414]	718 [407;1168]	785 [467;1368]	866 [436;1536]	0.013
sCD14, pg/ml	1455 [1201;1701]	1338 [1127;1642]	1507 [1279;1750]	1380 [1188;1707]	1298 [1107;1577]	<0.001
Bristol stool score (n,%)						<0.001
Type 1,2	36 (11.8%)	24 (10.9%)	39 (8.18%)	21 (6.29%)	38 (12.4%)
Type 3,4	241 (79.0%)	165 (75.0%)	358 (75.1%)	236 (70.7%)	235 (76.5%)
Type 5,6,7	28 (9.18%)	31 (14.1%)	80 (16.8%)	77 (23.1%)	34 (11.1%)

## Sheet: Table S2
		Summary descriptives table by groups of QASD score in the GutInside cohort
	all cohort	0-1-2	3	4	5	6-7	p.overall
Gender:	n=433	n=51	n=112	n=113	n=98	n=59
Woman							0.476
Men	357 (82.4%)	42 (82.4%)	93 (83.0%)	97 (85.8%)	75 (76.5%)	50 (84.7%)
Age	76 (17.6%)	9 (17.6%)	19 (17.0%)	16 (14.2%)	23 (23.5%)	9 (15.3%)
Tobacco consumption:	51.1 (10.6)	50.2 (11.3)	49.8 (10.6)	52.0 (10.5)	51.9 (10.8)	50.9 (9.51)	0.478
No							<0.001
Yes	389 (89.8%)	32 (62.7%)	105 (93.8%)	101 (89.4%)	93 (94.9%)	58 (98.3%)
Obesity:	44 (10.2%)	19 (37.3%)	7 (6.25%)	12 (10.6%)	5 (5.10%)	1 (1.69%)
Non-obese							0.745
Obese	122 (28.2%)	13 (25.5%)	27 (24.1%)	32 (28.3%)	31 (31.6%)	19 (32.8%)
Severe obese	180 (41.7%)	25 (49.0%)	44 (39.3%)	45 (39.8%)	38 (38.8%)	28 (48.3%)
Morbid obese	81 (18.8%)	7 (13.7%)	26 (23.2%)	23 (20.4%)	19 (19.4%)	6 (10.3%)
Weight	49 (11.3%)	6 (11.8%)	15 (13.4%)	13 (11.5%)	10 (10.2%)	5 (8.62%)
BMI	91.2 (17.8)	90.8 (18.7)	93.1 (19.5)	91.0 (17.5)	91.5 (17.2)	87.4 (14.6)	0.408
Waist circumference	33.2 (5.40)	32.9 (5.11)	34.1 (6.13)	33.2 (5.26)	32.9 (5.24)	32.0 (4.46)	0.178
Fat mass	107 (13.3)	108 (14.0)	108 (13.7)	107 (13.9)	106 (13.6)	104 (9.58)	0.304
Muscle mass	41.1 (4.92)	41.0 (5.15)	41.9 (5.10)	41.3 (4.91)	40.4 (4.91)	40.6 (4.28)	0.229
Percent water	31.8 (7.76)	31.1 (8.90)	31.7 (7.65)	31.7 (7.40)	32.8 (8.49)	31.1 (6.21)	0.63
Diabetes:	42.8 (3.52)	43.0 (3.80)	42.3 (3.56)	42.6 (3.62)	43.2 (3.47)	43.0 (3.07)	0.317
No							0.328
Yes	370 (91.6%)	42 (91.3%)	96 (88.9%)	97 (91.5%)	81 (91.0%)	54 (98.2%)
Glycemia (g/L)	34 (8.42%)	4 (8.70%)	12 (11.1%)	9 (8.49%)	8 (8.99%)	1 (1.82%)
Insulinemia (mlU/L)	1.02 (0.21)	1.05 (0.28)	1.03 (0.24)	1.01 (0.17)	1.04 (0.21)	0.98 (0.11)	0.458
HOMA-IR	15.6 (11.5)	10.7 (3.75)	16.1 (10.4)	17.1 (15.8)	16.8 (9.74)	11.1 (5.32)	0.178
HbA1c	4.04 (4.32)	2.47 (1.31)	4.34 (3.89)	4.46 (6.33)	4.46 (3.01)	2.48 (1.60)	0.28
Serum creatine (mg/L)	5.81 (0.83)	5.83 (0.62)	5.96 (1.02)	5.79 (0.85)	5.89 (0.78)	5.51 (0.45)	0.34
Uricemia (mg/L)	8.05 (1.47)	8.11 (1.49)	7.70 (1.27)	8.09 (1.37)	8.31 (1.68)	8.20 (1.54)	0.055
Cholesterol (nmol/L)	51.3 (17.3)	51.5 (19.3)	47.4 (18.2)	55.7 (13.4)	52.3 (19.1)	47.9 (16.2)	0.048
HDL (nmol/L)	2.14 (0.43)	2.21 (0.42)	2.19 (0.48)	2.06 (0.40)	2.17 (0.39)	2.10 (0.42)	0.152
LDL (nmol/L)	0.55 (0.14)	0.54 (0.12)	0.54 (0.12)	0.55 (0.14)	0.55 (0.17)	0.58 (0.15)	0.593
Triglycerides (nmol/L)	1.35 (0.38)	1.40 (0.38)	1.41 (0.45)	1.29 (0.35)	1.33 (0.32)	1.31 (0.36)	0.177
Dyslipidemia:	1.29 (0.76)	1.51 (0.98)	1.25 (0.54)	1.17 (0.49)	1.47 (1.11)	1.08 (0.51)	0.004
No							0.082
Yes	159 (70.0%)	19 (63.3%)	40 (72.7%)	45 (76.3%)	31 (57.4%)	24 (82.8%)
Hypertension:	68 (30.0%)	11 (36.7%)	15 (27.3%)	14 (23.7%)	23 (42.6%)	5 (17.2%)
No							0.242
Yes	133 (57.3%)	16 (51.6%)	36 (66.7%)	35 (53.8%)	25 (49.0%)	21 (67.7%)
Hypertriglyceridemia:	99 (42.7%)	15 (48.4%)	18 (33.3%)	30 (46.2%)	26 (51.0%)	10 (32.3%)
No							0.719
Yes	228 (98.3%)	30 (96.8%)	53 (98.1%)	64 (98.5%)	51 (100%)	30 (96.8%)
ASAT	4 (1.72%)	1 (3.23%)	1 (1.85%)	1 (1.54%)	0 (0.00%)	1 (3.23%)
ALAT	23.9 (10.8)	23.3 (6.52)	23.8 (11.2)	24.0 (10.1)	25.6 (14.3)	21.7 (7.01)	0.386
GGT	30.2 (19.2)	30.5 (17.4)	29.9 (21.2)	31.9 (20.8)	30.7 (18.2)	26.1 (14.8)	0.538
TSH	39.8 (48.2)	43.6 (40.4)	35.4 (23.6)	48.1 (72.9)	36.8 (38.1)	28.2 (20.4)	0.418
TSH	2.12 (1.88)	1.97 (0.96)	2.13 (2.35)	2.23 (1.46)	2.26 (2.43)	1.82 (0.92)	0.695

## Sheet: Table S3
Food groups considered in diversity scores				Food items considered in variety scores (all these items were considered in total variety score)
diversity1 (all groups considered)	diversity2 (non beverages groups, except milk)	diversity3 (non beverages groups)		Food items in "Meat, Fish and Eggs" group	Food items in "Total starches" group	Food items in "Dairies" group	Food items in "Fruits and Vegetables" group	Food items in "Beverages, including alcohol" group	Food items in "Fatty and sweety	Food items in "Refined grains and starches" group	Food items in "Whole grains and starches" group
Added plant fat	Added plant fat	Added plant fat		Beef	White bread	Whole milk (excluding coffee, tea)	Apple	Tea	Sauce (tomato, bolognese, carbonara)	White bread	Wholegrain bread
Animal added fat	Animal added fat	Animal added fat		Veal	Wholegrain bread	Semi-skimmed milk (excluding coffee, tea)	Pears	Coffee	Vinaigrette (store-bought or homemade)	Crispbread and toasted breads	Other bread types (rye, barley, spelt, etc.)
Bread	Bread	Bread		Pork	Other bread types (rye, barley, spelt, etc.)	Skimmed milk (excluding coffee, tea)	Oranges, tangerines	Decaffeinated coffee	Cold sauce (tartar, béarnaise, etc.)	Breakfast cereals	Whole grain breakfast products (e.g. muesli, spelled flakes, oatmeal, etc.)
Breakfast cereals	Breakfast cereals	Breakfast cereals		Lamb	Crispbread and toasted breads	Flavored milk (eg chocolate, starwberry)	Grapefruit	Infusion (plain or lemon)	Mayonnaise (store-bought or homemade)	Potato	Oatmeal and bran (including oat flour)
Cereals, pasta and rice	Cereals, pasta and rice	Cereals, pasta and rice		Hamburger	Whole grain breakfast products (e.g. muesli, spelled flakes, oatmeal, etc.)	Non-dairy milk (soy, oat, almond, ect.)	Banana	Hot chocolate	Ketchup	Potato with butter or oil	Whole grain breakfast products (e.g. muesli, spelled flakes, oatmeal, etc.)
Cheese	Cheese	Cheese		Liver (chicken, veal, beef and goose)	Oatmeal and bran (including oat flour)	Buttermilk, Kefir, etc.	Grapes (white or black)	Soda	Mustard	Potato salad	Oatmeal and bran (including oatmeal)
Cookies and pastries	Cookies and pastries	Cookies and pastries		Other offals (sweetbreads, kidneys, boudin, andouillette, etc.)	Breakfast cereals	Whole milk yogurt	Cherries	Flavored syrupe in water (e.g. Teisseire brand)	Vegetarian spread	Fries	Wholegrain rice
Dried fruits	Dried fruits	Dried fruits		garnished sauerkraut ("Choucroute")	Oatmeal and bran (including oatmeal)	1/2 skimmed milk yogurt	Melon	Diet sodas	Butter	White rice	Wolegrain pasta
Egg and egg dishes	Egg and egg dishes	Egg and egg dishes		Cassoulet	Potato	0% milk yogurt (plain or fruit or flavored or sweetened)	Peach, apricot	100% fruit juice	Reduced-fat butter	White pasta
Fromages blancs	Fromages blancs	Fromages blancs		"Pâtés" and rillettes	Potato with butter or oil	Yogurt containing probiotics / Yogurt containing probiotics	Strawberries, raspberries or other berries	Sparkling or still mineral water	Margarine about 70-80% fat	Other cereals (bulghur, couscous, barley, quinoa, etc.)
Fruits	Fruits	Fruits		Raw harm, bacon	Potato salad	Drinkable yogurt (plain or flavored)	Kiwi	Tap water	Low-fat margarine about 50-60% fat	Pizza
Lean fish	Lean fish	Lean fish		White ham or bacon slice	Fries	Soy yogurt or similar (e.g. oatmeal, almond, etc.)	Exotic fruits (pineapple, mango, etc.)	Wine	Margarine containing phytosterols (for example Fruit d'or Pro'activ)	Garnished savory pancake
Nuts	Nuts	Nuts		Slightly cooked, dry-cured saussages	White rice	Drinkable yogurt with probiotic supplements (e.g. plain fruit yogurt)	Fruit compote or in syrup	Cider or beer	Butter like spread	Ravioli or lasagna
Offal	Offal	Offal		Sausage (merguez, chipolata)	Wholegrain rice	40% fat cottage cheese (plain, flavored, sweetened or unsweetened)	Dried fruits	Liquors (Porto, Vermouth, Amaretto, etc.)	Lubricant, reduced fat content (salted or not)
Oily fish	Oily fish	Oily fish		Raw, cured saussage	White pasta	20% fat cottage cheese (plain, flavored, sweetened or unsweetened)	Carrots	Spirits (whisky, gin, vodka, rhum, etc.)	Oil (e.g. Olive, Rapeseed, Sunflower, etc.)
Other dairies products	Other dairies products	Other dairies products		Poultry	Wolegrain pasta	0% fat cottage cheese (plain, flavored, sweetened or unsweetened)	Spinach	Alcoholic cocktails	Honey, jam or marmalade
Pizza, lasagne and ravioli	Pizza, lasagne and ravioli	Pizza, lasagne and ravioli		Lean fish	Other cereals (bulghur, couscous, barley, quinoa, etc.)	Petit suisse (plain, Petits filous, Muscular ones, etc.)	Broccoli		Spread, type 'Nutella'
Potato dishes	Potato dishes	Potato dishes		Seafood	Pizza	Custard desert cup (Danette, Liégeois, mousse, ect.)	Brussels sprouts		Non-sweetener sugars
Poultry	Poultry	Poultry		Breaded fish sticks	Garnished savory pancake	Sour cream, sour cream	Cabbage		Ice cream or sorbet
Processed meat	Processed meat	Processed meat		Oily fish	Ravioli or lasagna	Heavy cream	Green beans, butter beans		Chocolate bars (tablet)
Pulses	Pulses	Pulses		Fish products (mousse, pâté, tarama, eggs)		Light cream	Zucchini, eggplant		Chocolate candy bar
Red meat	Red meat	Red meat		Eggs: hard-boiled, fried or poached		Whipped cream	Asparagus		Candy
Sauces	Sauces	Sauces		Quiche or savory pie (eggs based)		Cream	Cauliflower		Marzipan
Savoury snacks	Savoury snacks	Savoury snacks		Eggs: omelette		Soft cheese	Turnips, rutabagas		Peanut butter
Soja yogurts	Soja yogurts	Soja yogurts				Gouda, Emmental, Gruyère, County, Beaufort….	Pumpkin		Bar snacks and crackers (not including nuts)
Soups	Soups	Soups				Melted cheese	Artichoke		Chips
Starchy vegetables	Starchy vegetables	Starchy vegetables				Reduced fat cheese	Leeks		Pop-corn
Sweets and spreads	Sweets and spreads	Sweets and spreads				Cream cheese	Tomatoes		Fruit tart
Vegetables	Vegetables	Vegetables				Cheese "Danish Gulost"	Avocado		Crème caramel, crème brûlée, custard
Vegetables added fat	Vegetables added fat	Vegetables added fat				Cheese "Danish Rygeost"	Betterave		Viennese pastries
Yogurt	Yogurt	Yogurt					Peppers		Cream-based pastry
Milk	Milk						Green salad		Brioche
Milk soja	Milk soja						Cucumber, celery		Chocolate shortbread
Beer							Endives, fennel		Snack cakes
Coffee							Onions		Pound cakes, madeleine cakes, ect.
Diet sodas							Peas		Chocolate cake and brownies
Fruit juices							Mushrooms		Flan
Other alcoholic beverages than wine and beer							Garlic		Sweet pancake or waffle
Hot beverages other than tea and coffee							Corn		Granola bar
Sweetened beverages									Fruit Quark
Tea									Custard filled buns
Wine									Cakes and wienerbread, thebirkes

## Sheet: Table S4
		Summary descriptive table by groups of QASD score in the Metacardis cohort
	all cohort		0-1-2	3	4	5	6-7	p.overall
		n, %	271	391	435	332	214
		Age, years	59.0 [49.0;65.0]	59.0 [50.0;66.0]	58.0 [49.0;65.0]	61.0 [53.0;66.0]	62.0 [54.0;67.0]	<0.001
		Gender						0.211
		Female	136 (50.2%)	202 (51.7%)	210 (48.3%)	178 (53.6%)	94 (43.9%)
		Male	135 (49.8%)	189 (48.3%)	225 (51.7%)	154 (46.4%)	120 (56.1%)
		Center of recruitment						<0.001
		Danemark	66 (24.4%)	99 (25.3%)	132 (30.3%)	112 (33.7%)	124 (57.9%)
		France	99 (36.5%)	159 (40.7%)	166 (38.2%)	116 (34.9%)	44 (20.6%)
		Germany	106 (39.1%)	133 (34.0%)	137 (31.5%)	104 (31.3%)	46 (21.5%)
		Smoking status						<0.001
		No	183 (67.5%)	328 (83.9%)	387 (89.0%)	316 (95.2%)	210 (98.1%)
		Yes	88 (32.5%)	63 (16.1%)	48 (11.0%)	16 (4.82%)	4 (1.87%)
		Smoking status						<0.001
		Non-smokers	97 (35.8%)	165 (42.2%)	210 (48.3%)	162 (48.8%)	109 (50.9%)
		Passive smokers	88 (32.5%)	63 (16.1%)	47 (10.8%)	16 (4.82%)	4 (1.87%)
		Ancient smokers	72 (26.6%)	133 (34.0%)	149 (34.3%)	134 (40.4%)	85 (39.7%)
		Current smokers	14 (5.17%)	30 (7.67%)	29 (6.67%)	20 (6.02%)	16 (7.48%)
		Educational level						<0.001
		Non responders	8 (2.95%)	19 (4.86%)	17 (3.91%)	6 (1.81%)	6 (2.80%)
		Bachelor level	31 (11.4%)	39 (9.97%)	62 (14.3%)	33 (9.94%)	39 (18.2%)
		Less than bachelor	135 (49.8%)	168 (43.0%)	164 (37.7%)	120 (36.1%)	65 (30.4%)
		More than bachelor	97 (35.8%)	165 (42.2%)	192 (44.1%)	173 (52.1%)	104 (48.6%)
		Income						<0.001
		Non responders	32 (11.8%)	62 (15.9%)	34 (7.82%)	34 (10.2%)	23 (10.7%)
		Less than 1200 euros	89 (32.8%)	134 (34.3%)	140 (32.2%)	118 (35.5%)	50 (23.4%)
		Between 1200-2500 euros	81 (29.9%)	97 (24.8%)	102 (23.4%)	53 (16.0%)	27 (12.6%)
		More than 2500 euros	69 (25.5%)	98 (25.1%)	159 (36.6%)	127 (38.3%)	114 (53.3%)
		Antibiotic cures in last 5 y, n (%)						0.106
		0	151 (55.7%)	220 (56.3%)	241 (55.4%)	185 (55.7%)	115 (53.7%)
		1	60 (22.1%)	83 (21.2%)	101 (23.2%)	92 (27.7%)	66 (30.8%)
		2	24 (8.86%)	34 (8.70%)	44 (10.1%)	26 (7.83%)	19 (8.88%)
		3+	36 (13.3%)	54 (13.8%)	49 (11.3%)	29 (8.73%)	14 (6.54%)
		Metformin intake, n (%)						<0.001
		No	184 (67.9%)	283 (72.4%)	315 (72.4%)	251 (75.6%)	182 (85.0%)
		Yes	87 (32.1%)	108 (27.6%)	120 (27.6%)	81 (24.4%)	32 (15.0%)
		Statin intake n (%)						0.195
		No	171 (63.1%)	241 (61.6%)	293 (67.4%)	225 (67.8%)	130 (60.7%)
		Yes	100 (36.9%)	150 (38.4%)	142 (32.6%)	107 (32.2%)	84 (39.3%)
		Body mass index, kg/m²	31.3 [26.4;39.2]	31.2 [26.3;37.2]	29.8 [25.7;37.6]	29.9 [24.9;36.6]	27.3 [23.9;32.2]	<0.001
		Body fat %	38.7 [28.0;46.2]	36.5 [27.4;45.7]	34.6 [27.3;44.3]	34.8 [27.0;43.9]	30.9 [24.2;39.7]	<0.001
		Visceral fat mass, kg	14.0 [11.0;17.0]	13.0 [10.0;17.0]	13.0 [10.0;17.0]	13.0 [9.00;16.0]	12.0 [9.00;15.0]	0.010
		Waist circumference, cm	106 [96.0;117]	105 [94.7;118]	104 [93.0;118]	103 [90.0;116]	97.8 [86.7;109]	<0.001
		Systolic blood pressure, mm hg	127 [117;138]	130 [118;140]	127 [118;138]	129 [118;140]	130 [120;141]	0.147
		Diastolic blood pressure, mm hg	72.5 [65.0;80.5]	73.0 [66.5;81.5]	72.5 [66.0;79.5]	73.0 [65.0;80.0]	72.5 [67.0;77.5]	0.656
		Fasting blood glucose, mmol/l	5.90 [5.26;7.07]	5.84 [5.20;7.10]	5.70 [5.10;6.60]	5.70 [5.16;6.60]	5.60 [5.30;6.40]	0.120
		HbA1c, %	5.99 [5.60;6.80]	5.90 [5.50;6.60]	5.80 [5.50;6.50]	5.74 [5.48;6.40]	5.70 [5.40;6.10]	<0.001
		HDL cholesterol, mmol/l	1.17 [0.95;1.51]	1.24 [0.98;1.48]	1.29 [1.06;1.59]	1.34 [1.08;1.68]	1.32 [1.06;1.54]	<0.001
		LDL cholesterol, mmol/l	2.81 [2.09;3.55]	2.86 [2.17;3.56]	2.84 [2.25;3.55]	2.86 [2.29;3.60]	2.82 [2.19;3.50]	0.852
		Triglycerides, mmol/l	1.40 [1.00;1.97]	1.33 [0.91;1.85]	1.27 [0.87;1.76]	1.19 [0.87;1.62]	1.11 [0.79;1.50]	<0.001
		Alanine-aminotransferase, IU/l	27.0 [20.4;39.0]	28.0 [21.0;40.0]	26.6 [20.0;37.2]	28.0 [20.0;37.1]	28.0 [21.0;37.0]	0.721
		Aspartate-aminotransferase, IU/l	27.0 [22.8;33.4]	28.0 [23.0;34.0]	27.0 [22.0;33.0]	28.0 [24.0;33.0]	29.0 [24.0;35.0]	0.083
		γ-Glutamyltransferase, IU/l	33.0 [21.7;51.8]	30.0 [21.0;47.0]	30.0 [20.4;45.0]	26.5 [19.0;43.8]	28.0 [20.0;44.9]	0.011
		hs-CRP, mg/dl	2.93 [1.38;7.57]	2.72 [1.10;6.46]	2.25 [0.81;6.74]	1.73 [0.77;4.21]	1.42 [0.69;3.29]	<0.001
		IL6, pg/ml	2.72 [1.69;4.38]	2.43 [1.64;4.03]	2.17 [1.43;3.37]	2.02 [1.26;3.16]	1.98 [1.34;2.92]	<0.001
		CCL2, pg/ml	87.3 [67.2;118]	83.5 [64.3;106]	79.8 [63.9;105]	80.9 [63.1;104]	83.0 [65.0;108]	0.051
		Eotaxine, pg/ml	18.9 [9.89;36.3]	17.7 [8.07;35.3]	16.8 [7.42;35.4]	21.8 [9.20;37.8]	19.7 [8.66;39.6]	0.173
		IL7, pg/ml	5.33 [2.78;10.1]	5.12 [2.72;9.03]	4.87 [2.38;9.06]	4.23 [2.57;7.27]	5.43 [3.27;8.86]	0.027
		IP10, pg/ml	24.8 [15.0;44.4]	26.6 [16.6;47.3]	25.6 [13.9;42.5]	25.1 [14.8;40.3]	27.4 [16.1;43.3]	0.362
		MIF, pg/ml	30.0 [7.59;63.0]	29.8 [5.97;66.7]	25.6 [6.04;69.1]	31.3 [7.86;70.8]	27.8 [5.61;65.6]	0.708
		MIP1b, pg/ml	71.6 [48.5;120]	69.0 [41.4;108]	66.8 [39.6;110]	61.2 [37.5;102]	73.8 [43.2;120]	0.131
		SDF1, pg/ml	159 [115;216]	153 [115;211]	145 [105;192]	148 [106;199]	164 [109;225]	0.008
		VEGF-A, pg/ml	751 [429;1467]	754 [430;1255]	788 [435;1314]	801 [438;1356]	817 [467;1422]	0.691
		sCD14, pg/ml	1455 [1216;1731]	1400 [1194;1673]	1414 [1182;1745]	1377 [1201;1657]	1333 [1111;1644]	0.062
		Bristol stool score N (%)						0.553
		Type 1,2	21 (7.75%)	45 (11.5%)	44 (10.1%)	24 (7.23%)	24 (11.2%)
		Type 3,4	209 (77.1%)	293 (74.9%)	320 (73.6%)	254 (76.5%)	159 (74.3%)
		Type 5,6,7	41 (15.1%)	53 (13.6%)	71 (16.3%)	54 (16.3%)	31 (14.5%)

## Sheet: TableS5
Full results of dbRDA + ordiR2step analyses (impact of nutritional covariates on microbiome composition in Metacardis cohort)
			dbRDA (univariate)						ordiR2step (multivariate)
Variable	Label	Category	CAP_F	CAP_r2	CAP_r2adj	CAP_N	CAP_p.value	CAP_FDR	RDAcumul_R2.adj	RDAcumul_Df	RDAcumul_AIC	RDAcumul_F	RDAcumul_Pr..F.	RDAcumul_N
aHEI	aHEI score	diet quality score	6.94905	0.00532941	0.00472328	1643	0.001	0.004625	0.00495716	1	10366.1	7.16008	0.0001	1616
Sweets_Spreads	Sweets and spreads(g per day)	food group	5.43576	0.00417266	0.00356582	1643	0.001	0.004625	0.00798825	1	10363.4	4.69152	0.0001	1616
nutr_tyrosine	Tyrosine(mg per day)	nutrient	1.76424	0.00135731	0.000748754	1643	0.003	0.00944681	0.00984147	1	10362.2	3.17708	0.0001	1616
variety_count_vpo	Variety count Meat, Fish and Eggs	diversity and variety score	3.9855	0.00306209	0.00245457	1643	0.001	0.004625	0.0120367	1	10360.6	3.61989	0.0001	1616
variety_groups_berry_pl	Variety Simpson dairy products	diversity and variety score	3.16588	0.00243358	0.00182568	1643	0.001	0.004625	0.0132471	1	10360.3	2.35046	0.0001	1616
current_tabac2	Smoking status	lifestyle	2.8129	0.00216272	0.00155465	1643	0.001	0.004625	0.0143578	1	10360	2.22175	0.0001	1616
Offal	Offal(g per day)	food group	2.34232	0.00180142	0.00119313	1643	0.001	0.004625	0.01539	1	10359.9	2.12027	0.0003	1616
Cereals_pasta_and_rice	Cereals, pasta and rice(g per day)	food group	2.81722	0.00216603	0.00155797	1643	0.001	0.004625	0.0163493	1	10359.9	2.02617	0.0005	1616
nutr_c302	Hydroxycinnamics acids(mg per day)	nutrient	3.74855	0.00288046	0.00227283	1643	0.001	0.004625	0.0172056	1	10360	1.8929	0.0009	1616
score_lifestyle5_good	QASD score	lifestyle	2.0582	0.00632054	0.00389398	1643	0.001	0.004625	NA	NA	NA	NA	NA	1616
Breakfast_cereals	Breakfast cereals(g per day)	food group	4.34796	0.00333983	0.00273248	1643	0.001	0.004625	NA	NA	NA	NA	NA	1616
Wine	Wine(g per day)	food group	3.7633	0.00289177	0.00228414	1643	0.001	0.004625	NA	NA	NA	NA	NA	1616
nutr_alcohol	Grams of pure alcohol(g per day)	nutrient	3.52639	0.00271011	0.00210238	1643	0.001	0.004625	NA	NA	NA	NA	NA	1616
Processed_meat	Processed meat(g per day)	food group	3.31043	0.00254447	0.00193664	1643	0.001	0.004625	NA	NA	NA	NA	NA	1616
Nuts	Nuts(g per day)	food group	3.13251	0.00240798	0.00180007	1643	0.001	0.004625	NA	NA	NA	NA	NA	1616
variety_count_fec	Variety count starches	diversity and variety score	3.12929	0.00240551	0.00179759	1643	0.001	0.004625	NA	NA	NA	NA	NA	1616
variety_count_fl	Variety count Fruits and vegetables	diversity and variety score	3.11019	0.00239086	0.00178293	1643	0.001	0.004625	NA	NA	NA	NA	NA	1616
Poultry	Poultry(g per day)	food group	2.96498	0.00227943	0.00167144	1643	0.001	0.004625	NA	NA	NA	NA	NA	1616
nutr_vitd	Vitamin D(<U+00B5>g per day)	nutrient	2.91575	0.00224165	0.00163363	1643	0.001	0.004625	NA	NA	NA	NA	NA	1616
met_ls_ap	MET leisure physical activity(MET h per week)	physical activity	2.70737	0.00211317	0.0014949	1616	0.001	0.004625	NA	NA	NA	NA	NA	1616
nutr_om3	Omega 3(g per day)	nutrient	2.71187	0.00208517	0.00147705	1643	0.001	0.004625	NA	NA	NA	NA	NA	1616
nutr_csumindi1	Total polyphenols(mg per day)	nutrient	2.47986	0.00190704	0.00129882	1643	0.001	0.004625	NA	NA	NA	NA	NA	1616
nutr_vita	Vitamin A(<U+00B5>g per day)	nutrient	2.46112	0.00189266	0.00128442	1643	0.001	0.004625	NA	NA	NA	NA	NA	1616
nutr_ag_trans	Trans fatty acids(g per day)	nutrient	2.4218	0.00186246	0.00125421	1643	0.001	0.004625	NA	NA	NA	NA	NA	1616
variety_groups_berry_vpo	Variety Simpson Meat, Fish and Eggs	diversity and variety score	2.38107	0.00183118	0.00122291	1643	0.002	0.00704762	NA	NA	NA	NA	NA	1616
score_dii	aDII score (proinflammatory diet)	diet quality score	2.33501	0.00179581	0.00118752	1643	0.002	0.00704762	NA	NA	NA	NA	NA	1616
viandes	Meat(g per day)	food group	2.19905	0.00169139	0.00108303	1643	0.001	0.004625	NA	NA	NA	NA	NA	1616
variety_groups_berry_bo	Variety Simpson beverages, including alcohol	diversity and variety score	2.19531	0.00168851	0.00108016	1643	0.001	0.004625	NA	NA	NA	NA	NA	1616
apmet_week	Total physical activity without work(MET h per week)	physical activity	2.1499	0.00167864	0.0010601	1616	0.002	0.00704762	NA	NA	NA	NA	NA	1616
hd_lstv	Leisure sedentary time: time spent watching television(h per week)	physical activity	2.14214	0.00167258	0.00105404	1616	0.002	0.00704762	NA	NA	NA	NA	NA	1616
nutr_biotine_dtu	Biotin(<U+00B5>g per day)	nutrient	2.12781	0.00163667	0.00102828	1643	0.001	0.004625	NA	NA	NA	NA	NA	1616
nutr_c701	Lignans(mg per day)	nutrient	2.12255	0.00163262	0.00102423	1643	0.002	0.00704762	NA	NA	NA	NA	NA	1616
nutr_c102	Chalcones(mg per day)	nutrient	2.11423	0.00162623	0.00101784	1643	0.001	0.004625	NA	NA	NA	NA	NA	1616
nutr_vitb9	Vitamin B9: folate(<U+00B5>g per day)	nutrient	2.06717	0.00159008	0.000981665	1643	0.001	0.004625	NA	NA	NA	NA	NA	1616
nutr_mg	Magnesium(mg per day)	nutrient	2.00647	0.00154345	0.000935003	1643	0.001	0.004625	NA	NA	NA	NA	NA	1616
Oily_fish	Oily fish(g per day)	food group	1.99906	0.00153775	0.000929302	1643	0.003	0.00944681	NA	NA	NA	NA	NA	1616
nutr_sm	Sphyngomielin(mg per day)	nutrient	1.98591	0.00152765	0.000919196	1643	0.002	0.00704762	NA	NA	NA	NA	NA	1616
Potatoes_and_potato_dishes	Potato dishes(g per day)	food group	1.96282	0.00150991	0.000901444	1643	0.002	0.00704762	NA	NA	NA	NA	NA	1616
nutr_chol	Cholesterol(mg per day)	nutrient	1.95716	0.00150555	0.000897088	1643	0.002	0.00704762	NA	NA	NA	NA	NA	1616
classe3_qte	Classe 2 Nova(quantity in g)	nova	1.93144	0.0014858	0.000877316	1643	0.001	0.004625	NA	NA	NA	NA	NA	1616
nutr_c10501	Catechins(mg per day)	nutrient	1.92328	0.00147953	0.000871043	1643	0.004	0.0116078	NA	NA	NA	NA	NA	1616
Cookies_pastry	Cookies and pastries(g per day)	food group	1.9146	0.00147286	0.000864371	1643	0.001	0.004625	NA	NA	NA	NA	NA	1616
nutr_vitb3	Vitamin B3: niacin(mg per day)	nutrient	1.88146	0.00144739	0.000838892	1643	0.002	0.00704762	NA	NA	NA	NA	NA	1616
light_travel	Time for light travel(h per week)	physical activity	1.85634	0.00144969	0.000831009	1616	0.006	0.0153103	NA	NA	NA	NA	NA	1616
nutr_unsatfat_poly	Polyunsaturated fat(g per day)	nutrient	1.86077	0.00143149	0.000822978	1643	0.002	0.00704762	NA	NA	NA	NA	NA	1616
light_tps	Light total time physical activity(h per week)	physical activity	1.84559	0.0014413	0.000822618	1616	0.004	0.0116078	NA	NA	NA	NA	NA	1616
nutr_unsatfat_mono	Monounsaturated fat(g per day)	nutrient	1.85645	0.00142817	0.000819657	1643	0.004	0.0116078	NA	NA	NA	NA	NA	1616
nutr_c10502	Theaflavins(mg per day)	nutrient	1.85559	0.00142751	0.000818996	1643	0.007	0.0161875	NA	NA	NA	NA	NA	1616
DASH	DASH score	diet quality score	1.83565	0.00141219	0.000803667	1643	0.003	0.00944681	NA	NA	NA	NA	NA	1616
variety_count	Variety count all diet	diversity and variety score	1.82657	0.00140521	0.000796682	1643	0.003	0.00944681	NA	NA	NA	NA	NA	1616
Dried_Fruits	Dried fruits(g per day)	food group	1.81321	0.00139495	0.000786413	1643	0.001	0.004625	NA	NA	NA	NA	NA	1616
met_work	MET energy expenditure for work(MET h per week)	physical activity	1.75263	0.00136878	0.000750053	1616	0.003	0.00944681	NA	NA	NA	NA	NA	1616
nutr_c107	Flavones(mg per day)	nutrient	1.74815	0.00134495	0.000736385	1643	0.007	0.0161875	NA	NA	NA	NA	NA	1616
nutr_c101	Anthocyanins(mg per day)	nutrient	1.73172	0.00133232	0.00072375	1643	0.006	0.0153103	NA	NA	NA	NA	NA	1616
nutr_fibi	Insoluble fiber(g per day)	nutrient	1.71141	0.00131671	0.000708128	1643	0.007	0.0161875	NA	NA	NA	NA	NA	1616
nutr_c108	Flavonols(mg per day)	nutrient	1.69149	0.0013014	0.00069281	1643	0.005	0.0139623	NA	NA	NA	NA	NA	1616
mvpa_week_work	Total energy expenditure for moderate-vigorigous activities(MET h per week)	physical activity	1.6781	0.00131064	0.000691873	1616	0.006	0.0153103	NA	NA	NA	NA	NA	1616
nutr_c10503	Proanthocyanidins(mg per day)	nutrient	1.68537	0.0012967	0.000688103	1643	0.012	0.022481	NA	NA	NA	NA	NA	1616
mvpa_week	Total energy expenditure beyond work for moderate-vigorious activities(MET h per week)	physical activity	1.67207	0.00130593	0.000687163	1616	0.008	0.0176716	NA	NA	NA	NA	NA	1616
variety_groups_berry	Variety Simpson all diet	diversity and variety score	1.67173	0.00128622	0.000677616	1643	0.009	0.018	NA	NA	NA	NA	NA	1616
nutr_choline	Choline(mg per day)	nutrient	1.67074	0.00128545	0.000676854	1643	0.007	0.0161875	NA	NA	NA	NA	NA	1616
nutr_vitb12	Vitamin B12: cobalamin(g per day)	nutrient	1.66474	0.00128084	0.000672237	1643	0.005	0.0139623	NA	NA	NA	NA	NA	1616
mvpa_tps	Moderate-to-vigorous total time physical activity(h per week)	physical activity	1.64472	0.00128459	0.00066581	1616	0.004	0.0116078	NA	NA	NA	NA	NA	1616
nutr_vitb6	Vitamin B6: PLP(mg per day)	nutrient	1.65155	0.0012707	0.000662091	1643	0.008	0.0176716	NA	NA	NA	NA	NA	1616
Sweetened_beverages	Sweetened beverages(g per day)	food group	1.64718	0.00126734	0.000658732	1643	0.006	0.0153103	NA	NA	NA	NA	NA	1616
nutr_fe	Iron(mg per day)	nutrient	1.64684	0.00126708	0.000658466	1643	0.011	0.0211429	NA	NA	NA	NA	NA	1616
totalpa_tps	Total time of physical activity(h per week)	physical activity	1.63154	0.00127431	0.000655518	1616	0.009	0.018	NA	NA	NA	NA	NA	1616
variety_count_pl	Variety Count daiy products	diversity and variety score	1.63562	0.00125846	0.000649844	1643	0.01	0.0197333	NA	NA	NA	NA	NA	1616
classe1_qte	Classe 1 Nova(quantity in g)	nova	1.62855	0.00125302	0.000644403	1643	0.006	0.0153103	NA	NA	NA	NA	NA	1616
Fromages_blancs	Fromages blancs(g per day)	food group	1.62566	0.00125081	0.000642183	1643	0.009	0.018	NA	NA	NA	NA	NA	1616
Pizza_lasagnes_raviolis	Pizza, lasagne and ravioli(g per day)	food group	1.60713	0.00123656	0.000627931	1643	0.015	0.0261176	NA	NA	NA	NA	NA	1616
nutr_vitb2	Vitamin B2: riboflavin(mg per day)	nutrient	1.60532	0.00123517	0.000626533	1643	0.009	0.018	NA	NA	NA	NA	NA	1616
nutr_total_choline	Total choline(mg per day)	nutrient	1.60353	0.00123379	0.000625158	1643	0.009	0.018	NA	NA	NA	NA	NA	1616
diversity_groups_berry3	Diversity Simpson all diet, without beverages	diversity and variety score	1.5941	0.00122654	0.000617907	1643	0.009	0.018	NA	NA	NA	NA	NA	1616
nutr_sugar_simpl	Simple sugars(g per day)	nutrient	1.59218	0.00122507	0.000616429	1643	0.009	0.018	NA	NA	NA	NA	NA	1616
ap_work_2cl	Occupational physical activity(%)	physical activity	1.57655	0.0012314	0.000612583	1616	0.013	0.0237531	NA	NA	NA	NA	NA	1616
hfd	Healthy Food Diversity (Dresher et al.)	diversity and variety score	1.57992	0.00121565	0.000607003	1643	0.008	0.0176716	NA	NA	NA	NA	NA	1616
nutr_vite	Vitamin E(mg per day)	nutrient	1.56936	0.00120752	0.000598875	1643	0.007	0.0161875	NA	NA	NA	NA	NA	1616
nutr_c301	Hydroxybenzoics acids(mg per day)	nutrient	1.5627	0.00120241	0.000593755	1643	0.017	0.0279556	NA	NA	NA	NA	NA	1616
variety_groups_berry_fec	Variety Simpson starches	diversity and variety score	1.55756	0.00119846	0.000589802	1643	0.012	0.022481	NA	NA	NA	NA	NA	1616
nutr_zn	Zinc(mg per day)	nutrient	1.55717	0.00119816	0.000589501	1643	0.011	0.0211429	NA	NA	NA	NA	NA	1616
hd_work1	Time at work if sedentary job(h per week)	physical activity	1.54622	0.00120773	0.000588901	1616	0.017	0.0279556	NA	NA	NA	NA	NA	1616
boisson_sucre	Sugary beverages(g per day)	food group	1.55541	0.0011968	0.000588147	1643	0.007	0.0161875	NA	NA	NA	NA	NA	1616
nutr_fibs	Soluble fibers(g per day)	nutrient	1.5548	0.00119633	0.000587676	1643	0.015	0.0261176	NA	NA	NA	NA	NA	1616
nutr_satfat	Saturated fat(g per day)	nutrient	1.53182	0.00117867	0.000570001	1643	0.018	0.0292747	NA	NA	NA	NA	NA	1616
nutr_pcho	Phosphocholine(mg per day)	nutrient	1.5246	0.00117312	0.000564451	1643	0.017	0.0279556	NA	NA	NA	NA	NA	1616
Plant_Fats	Added plant fat(g per day)	food group	1.52151	0.00117074	0.00056207	1643	0.017	0.0279556	NA	NA	NA	NA	NA	1616
met_tvorwilire	MET energy expenditure for reading, computer, TV, wii(MET h per week)	physical activity	1.50522	0.00117574	0.000556887	1616	0.015	0.0261176	NA	NA	NA	NA	NA	1616
Eggs_and_egg_dishes	Eggs and egg dishes	food group	1.49853	0.00115308	0.000544396	1643	0.016	0.0275349	NA	NA	NA	NA	NA	1616
Fruit_juices	Fruit juices(g per day)	food group	1.49828	0.00115289	0.000544204	1643	0.015	0.0261176	NA	NA	NA	NA	NA	1616
Vegetables	Vegetables(g per day)	food group	1.49546	0.00115072	0.000542035	1643	0.029	0.0437959	NA	NA	NA	NA	NA	1616
Poissons	Fish(g per day)	food group	1.49226	0.00114825	0.00053957	1643	0.013	0.0237531	NA	NA	NA	NA	NA	1616
variety_count_bo	Variety count beverages, including alcohol	diversity and variety score	1.48493	0.00114262	0.000533932	1643	0.023	0.0362128	NA	NA	NA	NA	NA	1616
nutr_vitc	Vitamin C(mg per day)	nutrient	1.48048	0.0011392	0.00053051	1643	0.024	0.0373895	NA	NA	NA	NA	NA	1616
Pulses	Pulses(g per day)	food group	1.47195	0.00113264	0.000523946	1643	0.021	0.0337826	NA	NA	NA	NA	NA	1616
nutr_carnitine	Carnitine(mg per day)	nutrient	1.43747	0.00110613	0.000497422	1643	0.027	0.0411959	NA	NA	NA	NA	NA	1616
classe4_qte	Classe 4 Nova(quantity in g)	nova	1.4348	0.00110408	0.000495367	1643	0.033	0.0483564	NA	NA	NA	NA	NA	1616
nutr_bcar	Beta caroten(<U+00B5>g per day)	nutrient	1.43398	0.00110345	0.000494735	1643	0.027	0.0411959	NA	NA	NA	NA	NA	1616
nutr_protv	Vegetal protein(g per day)	nutrient	1.42224	0.00109442	0.000485704	1643	0.037	0.0536863	NA	NA	NA	NA	NA	1616
snack_sucre	Sugary snacks(g per day)	food group	1.42009	0.00109277	0.000484053	1643	0.03	0.0448485	NA	NA	NA	NA	NA	1616
nutr_gpcho	Glycerophosphocholine(mg per day)	nutrient	1.41165	0.00108628	0.000477556	1643	0.022	0.0350108	NA	NA	NA	NA	NA	1616
nutr_c103	Dihydrochalcones(mg per day)	nutrient	1.40928	0.00108446	0.000475733	1643	0.032	0.04736	NA	NA	NA	NA	NA	1616
nutr_c101antho	Total anthocyanins(mg per day)	nutrient	1.38365	0.00106475	0.000456018	1643	0.041	0.0589126	NA	NA	NA	NA	NA	1616
met_depl	Total MET for travel(h per week)	physical activity	1.35669	0.00105981	0.000440893	1616	0.051	0.0718857	NA	NA	NA	NA	NA	1616
variety_count_pgs	Variety Count fatty and sugary products	diversity and variety score	1.32875	0.00102254	0.000413777	1643	0.064	0.0861091	NA	NA	NA	NA	NA	1616
nutr_na	Sodium(mg per day)	nutrient	1.32786	0.00102186	0.000413093	1643	0.056	0.0767407	NA	NA	NA	NA	NA	1616
hd_work4	Time at work if heavy manual job(h per week)	physical activity	1.31715	0.00102895	0.000410012	1616	0.048	0.0683077	NA	NA	NA	NA	NA	1616
nutr_vitb1	Vitamin B1: thiamin(mg per day)	nutrient	1.32018	0.00101595	0.000407189	1643	0.052	0.0726038	NA	NA	NA	NA	NA	1616
Fruits	Fruits(g per day)	food group	1.29952	0.00100007	0.000391293	1643	0.065	0.0866667	NA	NA	NA	NA	NA	1616
nutr_ca	Calcium(mg per day)	nutrient	1.29791	0.000998826	0.00039005	1643	0.062	0.0841835	NA	NA	NA	NA	NA	1616
Diet_soda	Diet sodas(g per day)	food group	1.29375	0.000995631	0.000386853	1643	0.055	0.0760748	NA	NA	NA	NA	NA	1616
diversity_groups_berry	Diversity Simpson all diet	diversity and variety score	1.28694	0.000990393	0.000381612	1643	0.077	0.0982414	NA	NA	NA	NA	NA	1616
hd_work3	Time at work if manual job(h per week)	physical activity	1.2787	0.00099894	0.00037998	1616	0.085	0.10661	NA	NA	NA	NA	NA	1616
nutr_c900	Sum of others polyphenols(mg per day)	nutrient	1.28018	0.000985193	0.000376409	1643	0.068	0.0890619	NA	NA	NA	NA	NA	1616
nutr_c303	Sum of others phenolic acids(mg per day)	nutrient	1.27814	0.000983626	0.000374841	1643	0.077	0.0982414	NA	NA	NA	NA	NA	1616
nutr_c110	Proanthocyanidins(mg per day)	nutrient	1.26915	0.000976713	0.000367924	1643	0.071	0.0921754	NA	NA	NA	NA	NA	1616
Red_meat	Red meat(g per day)	food group	1.26077	0.000970265	0.000361472	1643	0.078	0.0986667	NA	NA	NA	NA	NA	1616
Milk	Milk(g per day)	food group	1.25951	0.000969299	0.000360506	1643	0.091	0.112529	NA	NA	NA	NA	NA	1616
Diversity_count3	Diversity count all diet, without beverages	diversity and variety score	1.25126	0.000962956	0.000354158	1643	0.066	0.0872143	NA	NA	NA	NA	NA	1616
nutr_c106	Flavanones(mg per day)	nutrient	1.2278	0.000944914	0.000336105	1643	0.097	0.117672	NA	NA	NA	NA	NA	1616
nutr_betaine	Betaine(mg per day)	nutrient	1.2267	0.000944063	0.000335254	1643	0.092	0.112529	NA	NA	NA	NA	NA	1616
snack_sale	Salted snacks(g per day)	food group	1.22579	0.000943367	0.000334557	1643	0.092	0.112529	NA	NA	NA	NA	NA	1616
Bread	Bread(g per day)	food group	1.20678	0.000928748	0.00031993	1643	0.105	0.126341	NA	NA	NA	NA	NA	1616
nutr_carb_g	Carbohydrate(g per day)	nutrient	1.19445	0.000919267	0.000310443	1643	0.12	0.143226	NA	NA	NA	NA	NA	1616
Other_Alcoholic_beverages	Other alcoholic beverages than wine and beer(g per day)	food group	1.19171	0.00091716	0.000308335	1643	0.15	0.175969	NA	NA	NA	NA	NA	1616
Other_dairy_products	Other dairies products(g per day)	food group	1.18849	0.000914679	0.000305852	1643	0.135	0.15984	NA	NA	NA	NA	NA	1616
met_dom	MET energy expenditure for housework(MET h per week)	physical activity	1.18113	0.000922775	0.000303769	1616	0.155	0.179219	NA	NA	NA	NA	NA	1616
vig_tps	Vigorous total time physical activity (h/week)	physical activity	1.17183	0.000915514	0.000296503	1616	0.151	0.175969	NA	NA	NA	NA	NA	1616
hd_lsord	Leisure sedentary time: Computer(h per week)	physical activity	1.16659	0.000911427	0.000292413	1616	0.162	0.184431	NA	NA	NA	NA	NA	1616
Lean_fish	Lean fish(g per day)	food group	1.15956	0.000892431	0.00028359	1643	0.162	0.184431	NA	NA	NA	NA	NA	1616
Animal_Fats	Animal added fat(g per day)	food group	1.13964	0.000877111	0.000268261	1643	0.182	0.205618	NA	NA	NA	NA	NA	1616
Others_hot_beverages	Hot beverages other than tea and coffee(g per day)	food group	1.12504	0.000865883	0.000257026	1643	0.209	0.232571	NA	NA	NA	NA	NA	1616
nutr_sugar_compl	Complex carbohydrates(g per day)	nutrient	1.12456	0.000865512	0.000256655	1643	0.198	0.222	NA	NA	NA	NA	NA	1616
variety_groups_berry_pgs	Variety Simpson fatty and sugary products	diversity and variety score	1.08911	0.000838246	0.000229372	1643	0.232	0.256239	NA	NA	NA	NA	NA	1616
hd_lslire	Leisure sedentary time: Reading(h per week)	physical activity	1.08515	0.000847838	0.000228784	1616	0.253	0.277363	NA	NA	NA	NA	NA	1616
variety_groups_berry_fl	Variety Simpson Fruit and vegetables	diversity and variety score	1.08616	0.000835979	0.000227104	1643	0.278	0.302529	NA	NA	NA	NA	NA	1616
moderate_travel	Time for moderate travel(h per week)	physical activity	1.05182	0.000821815	0.000202745	1616	0.326	0.349623	NA	NA	NA	NA	NA	1616
Yogurt	Yogurt(g per day)	food group	1.03894	0.000799655	0.000190758	1643	0.322	0.347854	NA	NA	NA	NA	NA	1616
Soups	Soups(g per day)	food group	1.03656	0.000797829	0.000188931	1643	0.351	0.373727	NA	NA	NA	NA	NA	1616
Cheese	Cheese(g per day)	food group	1.0156	0.000781707	0.000172798	1643	0.416	0.439771	NA	NA	NA	NA	NA	1616
met_ls_ap_light	MET energy expenditure score for light LTPA(MET h per week)	physical activity	1.01341	0.000791827	0.000172739	1616	0.426	0.447127	NA	NA	NA	NA	NA	1616
nutr_c109	Isoflavonoids(mg per day)	nutrient	0.996149	0.000766743	0.000157826	1643	0.429	0.447127	NA	NA	NA	NA	NA	1616
sed_tps	Total sedentary time(h per week)	physical activity	0.97724	0.000763579	0.000144473	1616	0.509	0.519531	NA	NA	NA	NA	NA	1616
hd_work2	Time at work if standing job(h per week)	physical activity	0.976673	0.000763137	0.000144031	1616	0.474	0.490573	NA	NA	NA	NA	NA	1616
Yogurt_soja	Soja yogurts(g per day)	food group	0.976697	0.00075178	0.000142853	1643	0.484	0.497444	NA	NA	NA	NA	NA	1616
nutr_c601	Stilbenes(mg per day)	nutrient	0.926693	0.000713312	0.000104362	1643	0.616	0.624438	NA	NA	NA	NA	NA	1616
Sauces	Sauces(g per day)	food group	0.915366	0.000704598	9.56432e-05	1643	0.675	0.679592	NA	NA	NA	NA	NA	1616
mat_grasses	Added fat(g per day)	food group	0.890509	0.000685475	7.65084e-05	1643	0.747	0.747	NA	NA	NA	NA	NA	1616

## Sheet: TableS6
Full results of dbRDA + ordiR2step analyses (impact of nutritional covariates on microbiome composition in GutInside cohort)
			dbRDA (univariate)						ordiR2step (multivariate)
Variable	Label	Category	CAP_F	CAP_r2	CAP_r2adj	CAP_N	CAP_p.value	CAP_FDR	RDAcumul_R2.adj	RDAcumul_Df	RDAcumul_AIC	RDAcumul_F	RDAcumul_Pr..F.	RDAcumul_N
score_lifestyle5	QASD score	lifestyle	1.21273	0.0123476	0.00311725	433	0.019	0.126857	0.00311725	4	2118.49	1.21273	0.0212	433
nutr_c302	Hydroxycinnamics acids	nutrient	1.75049	0.00445678	0.00214694	433	0.003	0.111	0.00533414	1	2118.7	1.7706	0.0034	433
diversity_groups_berry1	Diversity Simpson all diet 1	diversity and variety score	1.57816	0.00401961	0.00170875	433	0.014	0.126857	0.00696691	1	2119.14	1.54181	0.0124	433
variety_groups_berry_bo	Variety Simpson beverages, including alcohol	diversity and variety score	1.49302	0.00380351	0.00149215	433	0.024	0.126857	0.00838778	1	2119.65	1.45826	0.0215	433
variety_groups_berry_vpo	Variety Simpson Meat, Fish and Eggs	diversity and variety score	1.45482	0.00370652	0.00139494	433	0.023	0.126857	0.00965219	1	2120.23	1.39638	0.038	433
<All variables>	NA	NA	NA	NA	NA	NA	NA	NA	0.0122774	NA	NA	NA	NA	433
Poultry	Poultry	food group	0.880361	0.00224593	-6.90456e-05	433	0.724	0.892933	NA	NA	NA	NA	NA	433
Processed_meat	Processed meat	food group	0.697141	0.00177926	-0.000536794	433	0.985	0.985	NA	NA	NA	NA	NA	433
Yogurt	Yogurt	food group	0.915825	0.00233621	2.14473e-05	433	0.641	0.867586	NA	NA	NA	NA	NA	433
aHEI	aHEI score	diet quality score	1.11292	0.00283771	0.000524105	433	0.215	0.41581	NA	NA	NA	NA	NA	433
activite_physique	Total physical activity without work (MET h week -1)	physical activity	1.05897	0.00270047	0.000386548	433	0.301	0.464042	NA	NA	NA	NA	NA	433
diversity_groups_berry2	Diversity Simpson all diet 2	diversity and variety score	1.45179	0.00369883	0.00138722	433	0.032	0.148	NA	NA	NA	NA	NA	433
diversity_groups_berry3	Diversity Simpson all diet, without beverages	diversity and variety score	1.35729	0.00345884	0.00114667	433	0.048	0.1887	NA	NA	NA	NA	NA	433
diversity_groups_berry4	Diversity Simpson not healthy products	diversity and variety score	1.15182	0.00293661	0.000623241	433	0.187	0.41581	NA	NA	NA	NA	NA	433
diversity_groups_berry5	Diversity Simpson healthy products	diversity and variety score	1.56107	0.00397626	0.0016653	433	0.016	0.126857	NA	NA	NA	NA	NA	433
diversity_pnns_berry_ani	Diversity Simpson animal products	diet quality score	1.29523	0.00330116	0.000988632	433	0.085	0.241923	NA	NA	NA	NA	NA	433
diversity_pnns_berry_veg	Diversity Simpson plant products	diversity and variety score	1.28946	0.00328649	0.000973925	433	0.068	0.209667	NA	NA	NA	NA	NA	433
hfd	Healthy Food Diversity (Dresher et al.)	diversity and variety score	1.45842	0.00371568	0.00140411	433	0.023	0.126857	NA	NA	NA	NA	NA	433
nutr_alcohol	Alcohol	nutrient	1.1443	0.00291749	0.000604071	433	0.173	0.41581	NA	NA	NA	NA	NA	433
nutr_biotine_dtu	Biotin	nutrient	0.834752	0.0021298	-0.000185444	433	0.83	0.903235	NA	NA	NA	NA	NA	433
nutr_c10501	Catechins	nutrient	1.06549	0.00271705	0.000403164	433	0.288	0.463304	NA	NA	NA	NA	NA	433
nutr_c10502	Theaflavins	nutrient	1.10837	0.00282611	0.000512481	433	0.236	0.41581	NA	NA	NA	NA	NA	433
nutr_c10503	Proanthocyanidins	nutrient	0.859654	0.00219321	-0.000121889	433	0.763	0.903235	NA	NA	NA	NA	NA	433
nutr_csumindi2	Total polyphenols 2	nutrient	1.21585	0.00309941	0.000786415	433	0.103	0.272214	NA	NA	NA	NA	NA	433
nutr_fe	Iron	nutrient	0.81281	0.00207392	-0.000241452	433	0.883	0.933457	NA	NA	NA	NA	NA	433
nutr_om3	Omega 3	nutrient	0.93296	0.00237983	6.51643e-05	433	0.59	0.839615	NA	NA	NA	NA	NA	433
nutr_om6	Omega 6	nutrient	0.723491	0.0018464	-0.000469499	433	0.978	0.985	NA	NA	NA	NA	NA	433
nutr_ptdcho	Phosphatidylcholine	nutrient	0.851237	0.00217178	-0.000143369	433	0.803	0.903235	NA	NA	NA	NA	NA	433
nutr_tryptophane	Tryptophane	nutrient	0.888796	0.0022674	-4.75214e-05	433	0.68	0.867586	NA	NA	NA	NA	NA	433
score_dii	aDII score (proinflammatory diet)	diet quality score	1.30167	0.0033175	0.00100501	433	0.061	0.205182	NA	NA	NA	NA	NA	433
tabac	Smoking status	lifestyle	1.10471	0.00281682	0.000503172	433	0.221	0.41581	NA	NA	NA	NA	NA	433
variety_groups_berry	Variety Simpson all diet	diversity and variety score	1.06609	0.00271859	0.000404712	433	0.286	0.463304	NA	NA	NA	NA	NA	433
variety_groups_berry_fec	Variety Simpson starches	diversity and variety score	1.11122	0.00283337	0.000519754	433	0.226	0.41581	NA	NA	NA	NA	NA	433
variety_groups_berry_fl	Variety Simpson Fruit and vegetables	diversity and variety score	1.35998	0.00346565	0.0011535	433	0.051	0.1887	NA	NA	NA	NA	NA	433
variety_groups_berry_pgs	Variety Simpson fatty and sugary products	diversity and variety score	0.901837	0.0023006	-1.42442e-05	433	0.673	0.867586	NA	NA	NA	NA	NA	433
variety_groups_berry_pl	Variety Simpson dairy products	diversity and variety score	1.14986	0.00293162	0.000618239	433	0.198	0.41581	NA	NA	NA	NA	NA	433
yquantity_ani	Total animal products	food group	1.05038	0.00267862	0.000364646	433	0.323	0.47804	NA	NA	NA	NA	NA	433
yquantity_veg	Total vegetal products	food group	0.844194	0.00215384	-0.000161345	433	0.81	0.903235	NA	NA	NA	NA	NA	433

## Sheet: TableS7
Full results of dbRDA + ordiR2step analyses (impact of nutritional and clinical covariates on microbiome composition in Metacardis cohort)
			dbRDA (univariate)						ordiR2step (multivariate)
VariableID	Label_new	Category	CAP_F	CAP_r2	CAP_r2adj	CAP_N	CAP_p.value	CAP_FDR	RDAcumul_R2.adj	RDAcumul_Df	RDAcumul_AIC	RDAcumul_F	RDAcumul_Pr..F.	RDAcumul_N
BMI_C	BMI kg/m2	Bioclinical	16.8881	0.0128743	0.0122727	1643	0.001	0.00330769	0.0119695	1	9219.01	14.9208	0.0001	1463
METFORMIN_C	Metformin intake	Bioclinical	15.0275	0.0114688	0.0108664	1643	0.001	0.00330769	0.0229458	1	9207.2	13.8519	0.0001	1463
variety_count_vpo	Variety count Meat, Fish and Eggs	diversity and variety score	3.9855	0.00306209	0.00245457	1643	0.001	0.00330769	0.0252958	1	9205.6	3.5934	0.0001	1463
FASTLIPTG_C	Triglycerides in mmol/l	Bioclinical	9.59394	0.00735762	0.00675161	1640	0.001	0.00330769	0.0274412	1	9204.24	3.35165	0.0001	1463
WAISTHIP_C	Waist to hip ratio	Bioclinical	4.36974	0.00336576	0.00275657	1638	0.001	0.00330769	0.0289552	1	9203.63	2.59948	0.0002	1463
aHEI	aHEI score	diet quality score	6.94905	0.00532941	0.00472328	1643	0.001	0.00330769	0.0302502	1	9203.28	2.33836	0.0001	1463
Cereals_pasta_and_rice	Cereals, pasta and rice(g per day)	food group	2.81722	0.00216603	0.00155797	1643	0.001	0.00330769	0.0314612	1	9203.03	2.23813	0.0001	1463
Sweets_Spreads	Sweets and spreads(g per day)	food group	5.43576	0.00417266	0.00356582	1643	0.001	0.00330769	0.0327069	1	9202.74	2.27936	0.0002	1463
Offal	Offal(g per day)	food group	2.34232	0.00180142	0.00119313	1643	0.001	0.00330769	0.0337797	1	9202.66	2.07298	0.0008	1463
current_tabac2	Smoking status	lifestyle	2.8129	0.00216272	0.00155465	1643	0.001	0.00330769	0.0347332	1	9202.71	1.93023	0.0014	1463
MODITOTFMPCENT_C	Fat mass in %	Bioclinical	11.9981	0.00937429	0.00875593	1604	0.001	0.00330769	0.035657	1	9202.8	1.89446	0.0014	1463
classe3_qte	Classe 2 Nova(quantity in g)	nova	1.93144	0.0014858	0.000877316	1643	0.001	0.00330769	0.0367156	1	9202.73	2.05501	0.0005	1463
DIABSTATUS_C	Diabetes status	Bioclinical	13.0538	0.00997439	0.00937109	1643	0.001	0.00330769	0.0375058	1	9202.98	1.73441	0.003	1463
DPPIV_C	DPPIV inhibitor intake	Bioclinical	8.89829	0.00681628	0.00621105	1643	0.001	0.00330769	0.0382894	1	9203.24	1.72603	0.0033	1463
STATINE_C	Statin intake	Bioclinical	2.86491	0.00220264	0.00159459	1643	0.001	0.00330769	0.0390729	1	9203.5	1.72558	0.0032	1463
score_dii	aDII score (proinflammatory diet)	diet quality score	2.33501	0.00179581	0.00118752	1643	0.002	0.00546032	0.039832	1	9203.78	1.69604	0.0035	1463
nutr_ag_trans	Trans fatty acids(g per day)	nutrient	2.4218	0.00186246	0.00125421	1643	0.001	0.00330769	0.0405801	1	9204.08	1.68236	0.0038	1463
nutr_c302	Hydroxycinnamics acids(mg per day)	nutrient	3.74855	0.00288046	0.00227283	1643	0.001	0.00330769	0.041146	1	9204.59	1.46489	0.0192	1463
nutr_c701	Lignans(mg per day)	nutrient	2.12255	0.00163262	0.00102423	1643	0.002	0.00546032	0.0416869	1	9205.14	1.43458	0.0248	1463
nutr_c102	Chalcones(mg per day)	nutrient	2.11423	0.00162623	0.00101784	1643	0.001	0.00330769	0.0422605	1	9205.65	1.4731	0.0193	1463
FASTLIPHDLC_C	HDL-cholesterol in mmol/l	Bioclinical	3.19474	0.00246356	0.00185345	1637	0.001	0.00330769	0.0427542	1	9206.25	1.37751	0.0287	1463
met_work	MET energy expenditure for work(MET h per week)	physical activity	1.75263	0.00136878	0.000750053	1616	0.003	0.00758824	0.0432219	1	9206.88	1.34605	0.0413	1463
GLYCATHB	Glycated hemoglobin (HbA1C) (%)	Bioclinical	8.65085	0.0066975	0.0060851	1624	0.001	0.00330769	NA	NA	NA	NA	NA	1463
FASTGLYC	Plasma glucose	Bioclinical	5.84865	0.00452317	0.00391133	1629	0.001	0.00330769	NA	NA	NA	NA	NA	1463
score_lifestyle5_good	QASD score	lifestyle	2.0582	0.00632054	0.00389398	1643	0.001	0.00330769	NA	NA	NA	NA	NA	1463
Breakfast_cereals	Breakfast cereals(g per day)	food group	4.34796	0.00333983	0.00273248	1643	0.001	0.00330769	NA	NA	NA	NA	NA	1463
Wine	Wine(g per day)	food group	3.7633	0.00289177	0.00228414	1643	0.001	0.00330769	NA	NA	NA	NA	NA	1463
THIAZIDIQUE_C	Thiazidique intake	Bioclinical	3.71499	0.00285473	0.00224708	1643	0.001	0.00330769	NA	NA	NA	NA	NA	1463
nutr_alcohol	Grams of pure alcohol(g per day)	nutrient	3.52639	0.00271011	0.00210238	1643	0.001	0.00330769	NA	NA	NA	NA	NA	1463
Processed_meat	Processed meat(g per day)	food group	3.31043	0.00254447	0.00193664	1643	0.001	0.00330769	NA	NA	NA	NA	NA	1463
variety_groups_berry_pl	Variety Simpson dairy products	diversity and variety score	3.16588	0.00243358	0.00182568	1643	0.001	0.00330769	NA	NA	NA	NA	NA	1463
Nuts	Nuts(g per day)	food group	3.13251	0.00240798	0.00180007	1643	0.001	0.00330769	NA	NA	NA	NA	NA	1463
ASA_C	Aspirine intake	Bioclinical	3.13071	0.0024066	0.00179868	1643	0.001	0.00330769	NA	NA	NA	NA	NA	1463
variety_count_fec	Variety count starches	diversity and variety score	3.12929	0.00240551	0.00179759	1643	0.001	0.00330769	NA	NA	NA	NA	NA	1463
variety_count_fl	Variety count Fruits and vegetables	diversity and variety score	3.11019	0.00239086	0.00178293	1643	0.001	0.00330769	NA	NA	NA	NA	NA	1463
Poultry	Poultry(g per day)	food group	2.96498	0.00227943	0.00167144	1643	0.001	0.00330769	NA	NA	NA	NA	NA	1463
INSULIN_C	Insulin basal intake	Bioclinical	2.96414	0.00227879	0.00167079	1643	0.001	0.00330769	NA	NA	NA	NA	NA	1463
nutr_vitd	Vitamin D(<U+00B5>g per day)	nutrient	2.91575	0.00224165	0.00163363	1643	0.001	0.00330769	NA	NA	NA	NA	NA	1463
URIACID	Uric acid	Bioclinical	2.73287	0.00221316	0.00156942	1552	0.001	0.00330769	NA	NA	NA	NA	NA	1463
met_ls_ap	MET leisure physical activity(MET h per week)	physical activity	2.70737	0.00211317	0.0014949	1616	0.001	0.00330769	NA	NA	NA	NA	NA	1463
nutr_om3	Omega 3(g per day)	nutrient	2.71187	0.00208517	0.00147705	1643	0.001	0.00330769	NA	NA	NA	NA	NA	1463
HTASTATUS_C	HTA status	Bioclinical	2.48832	0.00191354	0.00130532	1643	0.001	0.00330769	NA	NA	NA	NA	NA	1463
nutr_csumindi1	Total polyphenols(mg per day)	nutrient	2.47986	0.00190704	0.00129882	1643	0.001	0.00330769	NA	NA	NA	NA	NA	1463
nutr_vita	Vitamin A(<U+00B5>g per day)	nutrient	2.46112	0.00189266	0.00128442	1643	0.001	0.00330769	NA	NA	NA	NA	NA	1463
AT2_INHIB_C	Angiotensin anti-hta intake	Bioclinical	2.42579	0.00186552	0.00125728	1643	0.001	0.00330769	NA	NA	NA	NA	NA	1463
variety_groups_berry_vpo	Variety Simpson Meat, Fish and Eggs	diversity and variety score	2.38107	0.00183118	0.00122291	1643	0.002	0.00546032	NA	NA	NA	NA	NA	1463
BPRAMIN_C	Diastolic blood pressure (DBP) mmHg	Bioclinical	2.23282	0.00172589	0.0011142	1634	0.001	0.00330769	NA	NA	NA	NA	NA	1463
viandes	Meat(g per day)	food group	2.19905	0.00169139	0.00108303	1643	0.001	0.00330769	NA	NA	NA	NA	NA	1463
variety_groups_berry_bo	Variety Simpson beverages, including alcohol	diversity and variety score	2.19531	0.00168851	0.00108016	1643	0.001	0.00330769	NA	NA	NA	NA	NA	1463
apmet_week	Total physical activity without work(MET h per week)	physical activity	2.1499	0.00167864	0.0010601	1616	0.002	0.00546032	NA	NA	NA	NA	NA	1463
hd_lstv	Leisure sedentary time: time spent watching television(h per week)	physical activity	2.14214	0.00167258	0.00105404	1616	0.002	0.00546032	NA	NA	NA	NA	NA	1463
nutr_biotine_dtu	Biotin(<U+00B5>g per day)	nutrient	2.12781	0.00163667	0.00102828	1643	0.001	0.00330769	NA	NA	NA	NA	NA	1463
nutr_vitb9	Vitamin B9: folate(<U+00B5>g per day)	nutrient	2.06717	0.00159008	0.000981665	1643	0.001	0.00330769	NA	NA	NA	NA	NA	1463
nutr_mg	Magnesium(mg per day)	nutrient	2.00647	0.00154345	0.000935003	1643	0.001	0.00330769	NA	NA	NA	NA	NA	1463
Oily_fish	Oily fish(g per day)	food group	1.99906	0.00153775	0.000929302	1643	0.003	0.00758824	NA	NA	NA	NA	NA	1463
PPI_C	PPI intake	Bioclinical	1.98636	0.001528	0.000919542	1643	0.001	0.00330769	NA	NA	NA	NA	NA	1463
nutr_sm	Sphyngomielin(mg per day)	nutrient	1.98591	0.00152765	0.000919196	1643	0.002	0.00546032	NA	NA	NA	NA	NA	1463
Potatoes_and_potato_dishes	Potato dishes(g per day)	food group	1.96282	0.00150991	0.000901444	1643	0.002	0.00546032	NA	NA	NA	NA	NA	1463
nutr_chol	Cholesterol(mg per day)	nutrient	1.95716	0.00150555	0.000897088	1643	0.002	0.00546032	NA	NA	NA	NA	NA	1463
nutr_c10501	Catechins(mg per day)	nutrient	1.92328	0.00147953	0.000871043	1643	0.004	0.00942466	NA	NA	NA	NA	NA	1463
PPI_AND_PPI_RELATED_C	PPI (and related drugs) intake	Bioclinical	1.91575	0.00147374	0.000865251	1643	0.001	0.00330769	NA	NA	NA	NA	NA	1463
Cookies_pastry	Cookies and pastries(g per day)	food group	1.9146	0.00147286	0.000864371	1643	0.001	0.00330769	NA	NA	NA	NA	NA	1463
nutr_vitb3	Vitamin B3: niacin(mg per day)	nutrient	1.88146	0.00144739	0.000838892	1643	0.002	0.00546032	NA	NA	NA	NA	NA	1463
light_travel	Time for light travel(h per week)	physical activity	1.85634	0.00144969	0.000831009	1616	0.006	0.0129	NA	NA	NA	NA	NA	1463
nutr_unsatfat_poly	Polyunsaturated fat(g per day)	nutrient	1.86077	0.00143149	0.000822978	1643	0.002	0.00546032	NA	NA	NA	NA	NA	1463
light_tps	Light total time physical activity(h per week)	physical activity	1.84559	0.0014413	0.000822618	1616	0.004	0.00942466	NA	NA	NA	NA	NA	1463
nutr_unsatfat_mono	Monounsaturated fat(g per day)	nutrient	1.85645	0.00142817	0.000819657	1643	0.004	0.00942466	NA	NA	NA	NA	NA	1463
nutr_c10502	Theaflavins(mg per day)	nutrient	1.85559	0.00142751	0.000818996	1643	0.007	0.014	NA	NA	NA	NA	NA	1463
DASH	DASH score	diet quality score	1.83565	0.00141219	0.000803667	1643	0.003	0.00758824	NA	NA	NA	NA	NA	1463
variety_count	Variety count all diet	diversity and variety score	1.82657	0.00140521	0.000796682	1643	0.003	0.00758824	NA	NA	NA	NA	NA	1463
Dried_Fruits	Dried fruits(g per day)	food group	1.81321	0.00139495	0.000786413	1643	0.001	0.00330769	NA	NA	NA	NA	NA	1463
ACE_INHIB_C	ACE intake	Bioclinical	1.7655	0.00135828	0.000749722	1643	0.002	0.00546032	NA	NA	NA	NA	NA	1463
nutr_tyrosine	Tyrosine(mg per day)	nutrient	1.76424	0.00135731	0.000748754	1643	0.003	0.00758824	NA	NA	NA	NA	NA	1463
nutr_c107	Flavones(mg per day)	nutrient	1.74815	0.00134495	0.000736385	1643	0.007	0.014	NA	NA	NA	NA	NA	1463
nutr_c101	Anthocyanins(mg per day)	nutrient	1.73172	0.00133232	0.00072375	1643	0.006	0.0129	NA	NA	NA	NA	NA	1463
nutr_fibi	Insoluble fiber(g per day)	nutrient	1.71141	0.00131671	0.000708128	1643	0.007	0.014	NA	NA	NA	NA	NA	1463
nutr_c108	Flavonols(mg per day)	nutrient	1.69149	0.0013014	0.00069281	1643	0.005	0.0114667	NA	NA	NA	NA	NA	1463
mvpa_week_work	Total energy expenditure for moderate-vigorigous activities(MET h per week)	physical activity	1.6781	0.00131064	0.000691873	1616	0.006	0.0129	NA	NA	NA	NA	NA	1463
nutr_c10503	Proanthocyanidins(mg per day)	nutrient	1.68537	0.0012967	0.000688103	1643	0.012	0.0204356	NA	NA	NA	NA	NA	1463
mvpa_week	Total energy expenditure beyond work for moderate-vigorious activities(MET h per week)	physical activity	1.67207	0.00130593	0.000687163	1616	0.008	0.0154607	NA	NA	NA	NA	NA	1463
CA2_CBL_C	Calcium antagonist intake	Bioclinical	1.67506	0.00128877	0.00068017	1643	0.004	0.00942466	NA	NA	NA	NA	NA	1463
variety_groups_berry	Variety Simpson all diet	diversity and variety score	1.67173	0.00128622	0.000677616	1643	0.009	0.016125	NA	NA	NA	NA	NA	1463
nutr_choline	Choline(mg per day)	nutrient	1.67074	0.00128545	0.000676854	1643	0.007	0.014	NA	NA	NA	NA	NA	1463
nutr_vitb12	Vitamin B12: cobalamin(<U+00B5>g per day)	nutrient	1.66474	0.00128084	0.000672237	1643	0.005	0.0114667	NA	NA	NA	NA	NA	1463
mvpa_tps	Moderate-to-vigorous total time physical activity(h per week)	physical activity	1.64472	0.00128459	0.00066581	1616	0.004	0.00942466	NA	NA	NA	NA	NA	1463
nutr_vitb6	Vitamin B6: PLP(mg per day)	nutrient	1.65155	0.0012707	0.000662091	1643	0.008	0.0154607	NA	NA	NA	NA	NA	1463
Sweetened_beverages	Sweetened beverages(g per day)	food group	1.64718	0.00126734	0.000658732	1643	0.006	0.0129	NA	NA	NA	NA	NA	1463
nutr_fe	Iron(mg per day)	nutrient	1.64684	0.00126708	0.000658466	1643	0.011	0.0191111	NA	NA	NA	NA	NA	1463
totalpa_tps	Total time of physical activity(h per week)	physical activity	1.63154	0.00127431	0.000655518	1616	0.009	0.016125	NA	NA	NA	NA	NA	1463
variety_count_pl	Variety Count daiy products	diversity and variety score	1.63562	0.00125846	0.000649844	1643	0.01	0.017732	NA	NA	NA	NA	NA	1463
classe1_qte	Classe 1 Nova(quantity in g)	nova	1.62855	0.00125302	0.000644403	1643	0.006	0.0129	NA	NA	NA	NA	NA	1463
Fromages_blancs	Fromages blancs(g per day)	food group	1.62566	0.00125081	0.000642183	1643	0.009	0.016125	NA	NA	NA	NA	NA	1463
Pizza_lasagnes_raviolis	Pizza, lasagne and ravioli(g per day)	food group	1.60713	0.00123656	0.000627931	1643	0.015	0.0241121	NA	NA	NA	NA	NA	1463
nutr_vitb2	Vitamin B2: riboflavin(mg per day)	nutrient	1.60532	0.00123517	0.000626533	1643	0.009	0.016125	NA	NA	NA	NA	NA	1463
nutr_total_choline	Total choline(mg per day)	nutrient	1.60353	0.00123379	0.000625158	1643	0.009	0.016125	NA	NA	NA	NA	NA	1463
diversity_groups_berry3	Diversity Simpson all diet, without beverages	diversity and variety score	1.5941	0.00122654	0.000617907	1643	0.009	0.016125	NA	NA	NA	NA	NA	1463
nutr_sugar_simpl	Simple sugars(g per day)	nutrient	1.59218	0.00122507	0.000616429	1643	0.009	0.016125	NA	NA	NA	NA	NA	1463
ap_work_2cl	Occupational physical activity(%)	physical activity	1.57655	0.0012314	0.000612583	1616	0.013	0.0217087	NA	NA	NA	NA	NA	1463
hfd	Healthy Food Diversity (Dresher et al.)	diversity and variety score	1.57992	0.00121565	0.000607003	1643	0.008	0.0154607	NA	NA	NA	NA	NA	1463
nutr_vite	Vitamin E(mg per day)	nutrient	1.56936	0.00120752	0.000598875	1643	0.007	0.014	NA	NA	NA	NA	NA	1463
nutr_c301	Hydroxybenzoics acids(mg per day)	nutrient	1.5627	0.00120241	0.000593755	1643	0.017	0.0258761	NA	NA	NA	NA	NA	1463
variety_groups_berry_fec	Variety Simpson starches	diversity and variety score	1.55756	0.00119846	0.000589802	1643	0.012	0.0204356	NA	NA	NA	NA	NA	1463
nutr_zn	Zinc(mg per day)	nutrient	1.55717	0.00119816	0.000589501	1643	0.011	0.0191111	NA	NA	NA	NA	NA	1463
hd_work1	Time at work if sedentary job(h per week)	physical activity	1.54622	0.00120773	0.000588901	1616	0.017	0.0258761	NA	NA	NA	NA	NA	1463
boisson_sucre	Sugary beverages(g per day)	food group	1.55541	0.0011968	0.000588147	1643	0.007	0.014	NA	NA	NA	NA	NA	1463
nutr_fibs	Soluble fibers(g per day)	nutrient	1.5548	0.00119633	0.000587676	1643	0.015	0.0241121	NA	NA	NA	NA	NA	1463
nutr_satfat	Saturated fat(g per day)	nutrient	1.53182	0.00117867	0.000570001	1643	0.018	0.0271579	NA	NA	NA	NA	NA	1463
nutr_pcho	Phosphocholine(mg per day)	nutrient	1.5246	0.00117312	0.000564451	1643	0.017	0.0258761	NA	NA	NA	NA	NA	1463
Plant_Fats	Added plant fat(g per day)	food group	1.52151	0.00117074	0.00056207	1643	0.017	0.0258761	NA	NA	NA	NA	NA	1463
met_tvorwilire	MET energy expenditure for reading, computer, TV, wii(MET h per week)	physical activity	1.50522	0.00117574	0.000556887	1616	0.015	0.0241121	NA	NA	NA	NA	NA	1463
Eggs_and_egg_dishes	Eggs and egg dishes	food group	1.49853	0.00115308	0.000544396	1643	0.016	0.0254815	NA	NA	NA	NA	NA	1463
Fruit_juices	Fruit juices(g per day)	food group	1.49828	0.00115289	0.000544204	1643	0.015	0.0241121	NA	NA	NA	NA	NA	1463
Vegetables	Vegetables(g per day)	food group	1.49546	0.00115072	0.000542035	1643	0.029	0.0412231	NA	NA	NA	NA	NA	1463
Poissons	Fish(g per day)	food group	1.49226	0.00114825	0.00053957	1643	0.013	0.0217087	NA	NA	NA	NA	NA	1463
variety_count_bo	Variety count beverages, including alcohol	diversity and variety score	1.48493	0.00114262	0.000533932	1643	0.023	0.033812	NA	NA	NA	NA	NA	1463
nutr_vitc	Vitamin C(mg per day)	nutrient	1.48048	0.0011392	0.00053051	1643	0.024	0.0349831	NA	NA	NA	NA	NA	1463
Pulses	Pulses(g per day)	food group	1.47195	0.00113264	0.000523946	1643	0.021	0.0314087	NA	NA	NA	NA	NA	1463
BETA_BL_C	Beta-blocker intake	Bioclinical	1.43882	0.00110717	0.000498465	1643	0.017	0.0258761	NA	NA	NA	NA	NA	1463
nutr_carnitine	Carnitine(mg per day)	nutrient	1.43747	0.00110613	0.000497422	1643	0.027	0.0387	NA	NA	NA	NA	NA	1463
classe4_qte	Classe 4 Nova(quantity in g)	nova	1.4348	0.00110408	0.000495367	1643	0.033	0.0457742	NA	NA	NA	NA	NA	1463
nutr_bcar	Beta caroten(<U+00B5>g per day)	nutrient	1.43398	0.00110345	0.000494735	1643	0.027	0.0387	NA	NA	NA	NA	NA	1463
nutr_protv	Vegetal protein(g per day)	nutrient	1.42224	0.00109442	0.000485704	1643	0.037	0.050912	NA	NA	NA	NA	NA	1463
snack_sucre	Sugary snacks(g per day)	food group	1.42009	0.00109277	0.000484053	1643	0.03	0.0422951	NA	NA	NA	NA	NA	1463
nutr_gpcho	Glycerophosphocholine(mg per day)	nutrient	1.41165	0.00108628	0.000477556	1643	0.022	0.0326207	NA	NA	NA	NA	NA	1463
nutr_c103	Dihydrochalcones(mg per day)	nutrient	1.40928	0.00108446	0.000475733	1643	0.032	0.044748	NA	NA	NA	NA	NA	1463
nutr_c101antho	Total anthocyanins(mg per day)	nutrient	1.38365	0.00106475	0.000456018	1643	0.041	0.0559683	NA	NA	NA	NA	NA	1463
met_depl	Total MET for travel(h per week)	physical activity	1.35669	0.00105981	0.000440893	1616	0.051	0.0685313	NA	NA	NA	NA	NA	1463
variety_count_pgs	Variety Count fatty and sugary products	diversity and variety score	1.32875	0.00102254	0.000413777	1643	0.064	0.0827669	NA	NA	NA	NA	NA	1463
nutr_na	Sodium(mg per day)	nutrient	1.32786	0.00102186	0.000413093	1643	0.056	0.0735267	NA	NA	NA	NA	NA	1463
hd_work4	Time at work if heavy manual job(h per week)	physical activity	1.31715	0.00102895	0.000410012	1616	0.048	0.0650079	NA	NA	NA	NA	NA	1463
nutr_vitb1	Vitamin B1: thiamin(mg per day)	nutrient	1.32018	0.00101595	0.000407189	1643	0.052	0.0693333	NA	NA	NA	NA	NA	1463
Fruits	Fruits(g per day)	food group	1.29952	0.00100007	0.000391293	1643	0.065	0.0834328	NA	NA	NA	NA	NA	1463
nutr_ca	Calcium(mg per day)	nutrient	1.29791	0.000998826	0.00039005	1643	0.062	0.0807879	NA	NA	NA	NA	NA	1463
Diet_soda	Diet sodas(g per day)	food group	1.29375	0.000995631	0.000386853	1643	0.055	0.0727692	NA	NA	NA	NA	NA	1463
diversity_groups_berry	Diversity Simpson all diet	diversity and variety score	1.28694	0.000990393	0.000381612	1643	0.077	0.0952806	NA	NA	NA	NA	NA	1463
hd_work3	Time at work if manual job(h per week)	physical activity	1.2787	0.00099894	0.00037998	1616	0.085	0.103688	NA	NA	NA	NA	NA	1463
nutr_c900	Sum of others polyphenols(mg per day)	nutrient	1.28018	0.000985193	0.000376409	1643	0.068	0.086	NA	NA	NA	NA	NA	1463
nutr_c303	Sum of others phenolic acids(mg per day)	nutrient	1.27814	0.000983626	0.000374841	1643	0.077	0.0952806	NA	NA	NA	NA	NA	1463
nutr_c110	Proanthocyanidins(mg per day)	nutrient	1.26915	0.000976713	0.000367924	1643	0.071	0.0891387	NA	NA	NA	NA	NA	1463
Red_meat	Red meat(g per day)	food group	1.26077	0.000970265	0.000361472	1643	0.078	0.0958286	NA	NA	NA	NA	NA	1463
Milk	Milk(g per day)	food group	1.25951	0.000969299	0.000360506	1643	0.091	0.109889	NA	NA	NA	NA	NA	1463
Diversity_count3	Diversity count all diet, without beverages	diversity and variety score	1.25126	0.000962956	0.000354158	1643	0.066	0.0840889	NA	NA	NA	NA	NA	1463
nutr_c106	Flavanones(mg per day)	nutrient	1.2278	0.000944914	0.000336105	1643	0.097	0.115062	NA	NA	NA	NA	NA	1463
nutr_betaine	Betaine(mg per day)	nutrient	1.2267	0.000944063	0.000335254	1643	0.092	0.109889	NA	NA	NA	NA	NA	1463
snack_sale	Salted snacks(g per day)	food group	1.22579	0.000943367	0.000334557	1643	0.092	0.109889	NA	NA	NA	NA	NA	1463
Bread	Bread(g per day)	food group	1.20678	0.000928748	0.00031993	1643	0.105	0.123699	NA	NA	NA	NA	NA	1463
nutr_carb_g	Carbohydrate(g per day)	nutrient	1.19445	0.000919267	0.000310443	1643	0.12	0.140408	NA	NA	NA	NA	NA	1463
Other_Alcoholic_beverages	Other alcoholic beverages than wine and beer(g per day)	food group	1.19171	0.00091716	0.000308335	1643	0.15	0.173147	NA	NA	NA	NA	NA	1463
Other_dairy_products	Other dairies products(g per day)	food group	1.18849	0.000914679	0.000305852	1643	0.135	0.156892	NA	NA	NA	NA	NA	1463
met_dom	MET energy expenditure for housework(MET h per week)	physical activity	1.18113	0.000922775	0.000303769	1616	0.155	0.176556	NA	NA	NA	NA	NA	1463
vig_tps	Vigorous total time physical activity (h/week)	physical activity	1.17183	0.000915514	0.000296503	1616	0.151	0.173147	NA	NA	NA	NA	NA	1463
hd_lsord	Leisure sedentary time: Computer(h per week)	physical activity	1.16659	0.000911427	0.000292413	1616	0.162	0.182118	NA	NA	NA	NA	NA	1463
Lean_fish	Lean fish(g per day)	food group	1.15956	0.000892431	0.00028359	1643	0.162	0.182118	NA	NA	NA	NA	NA	1463
Animal_Fats	Animal added fat(g per day)	food group	1.13964	0.000877111	0.000268261	1643	0.182	0.203273	NA	NA	NA	NA	NA	1463
Others_hot_beverages	Hot beverages other than tea and coffee(g per day)	food group	1.12504	0.000865883	0.000257026	1643	0.209	0.230436	NA	NA	NA	NA	NA	1463
nutr_sugar_compl	Complex carbohydrates(g per day)	nutrient	1.12456	0.000865512	0.000256655	1643	0.198	0.219716	NA	NA	NA	NA	NA	1463
variety_groups_berry_pgs	Variety Simpson fatty and sugary products	diversity and variety score	1.08911	0.000838246	0.000229372	1643	0.232	0.254166	NA	NA	NA	NA	NA	1463
hd_lslire	Leisure sedentary time: Reading(h per week)	physical activity	1.08515	0.000847838	0.000228784	1616	0.253	0.275418	NA	NA	NA	NA	NA	1463
variety_groups_berry_fl	Variety Simpson Fruit and vegetables	diversity and variety score	1.08616	0.000835979	0.000227104	1643	0.278	0.30073	NA	NA	NA	NA	NA	1463
moderate_travel	Time for moderate travel(h per week)	physical activity	1.05182	0.000821815	0.000202745	1616	0.326	0.348273	NA	NA	NA	NA	NA	1463
Yogurt	Yogurt(g per day)	food group	1.03894	0.000799655	0.000190758	1643	0.322	0.34615	NA	NA	NA	NA	NA	1463
Soups	Soups(g per day)	food group	1.03656	0.000797829	0.000188931	1643	0.351	0.372667	NA	NA	NA	NA	NA	1463
Cheese	Cheese(g per day)	food group	1.0156	0.000781707	0.000172798	1643	0.416	0.438969	NA	NA	NA	NA	NA	1463
met_ls_ap_light	MET energy expenditure score for light LTPA(MET h per week)	physical activity	1.01341	0.000791827	0.000172739	1616	0.426	0.44678	NA	NA	NA	NA	NA	1463
nutr_c109	Isoflavonoids(mg per day)	nutrient	0.996149	0.000766743	0.000157826	1643	0.429	0.4472	NA	NA	NA	NA	NA	1463
sed_tps	Total sedentary time(h per week)	physical activity	0.97724	0.000763579	0.000144473	1616	0.509	0.521119	NA	NA	NA	NA	NA	1463
hd_work2	Time at work if standing job(h per week)	physical activity	0.976673	0.000763137	0.000144031	1616	0.474	0.491133	NA	NA	NA	NA	NA	1463
Yogurt_soja	Soja yogurts(g per day)	food group	0.976697	0.00075178	0.000142853	1643	0.484	0.498491	NA	NA	NA	NA	NA	1463
nutr_c601	Stilbenes(mg per day)	nutrient	0.926693	0.000713312	0.000104362	1643	0.616	0.626935	NA	NA	NA	NA	NA	1463
Sauces	Sauces(g per day)	food group	0.915366	0.000704598	9.56432e-05	1643	0.675	0.682941	NA	NA	NA	NA	NA	1463
mat_grasses	Added fat(g per day)	food group	0.890509	0.000685475	7.65084e-05	1643	0.747	0.751368	NA	NA	NA	NA	NA	1463
BPRAMAX_C	Systolic blood pressure (SBP) mmHg	Bioclinical	0.819515	0.000634004	2.16477e-05	1634	0.888	0.888	NA	NA	NA	NA	NA	1463

## Sheet: TableS8
Full results of Metadeconfound pipeline over feature spaces of Metacardis dataset vs. QASD score and its individual variables
Feature	source	levels	D	Q	status	variable
CAG00014: Lachnospiraceae bacterium 3_1_57FAA_CT1	CAG	high_low	0.0502224	0.171368	NS	QASD score
CAG00102: Lachnospiraceae bacterium 3_1_57FAA_CT1	CAG	high_low	0.0235412	0.479276	NS	QASD score
CAG00994: Firmicutes bacterium CAG:124	CAG	high_low	0.125682	0.000532826	OK_sd	QASD score
CAG00996: Firmicutes bacterium CAG:94	CAG	high_low	0.0271876	0.426245	NS	QASD score
CAG01001: Firmicutes bacterium CAG:94	CAG	high_low	0.00413333	0.898283	NS	QASD score
CAG01003: Faecalibacterium sp. CAG:74	CAG	high_low	0.107793	0.00131493	NS	QASD score
CAG01011: uncultured Dorea sp.	CAG	high_low	0.074671	0.0475471	NS	QASD score
CAG01015: Firmicutes bacterium CAG:65	CAG	high_low	0.106623	0.00219531	C: PATGROUPFINAL_C	QASD score
CAG01017: Faecalibacterium sp. CAG:74	CAG	high_low	0.0484407	0.136692	NS	QASD score
CAG01019: Senegalimassilia anaerobia JC110	CAG	high_low	0.0188185	0.618625	NS	QASD score
CAG01020: Anaerotruncus sp. G3(2012)	CAG	high_low	0.128205	5.78408e-06	OK_sd	QASD score
CAG01024: [Clostridium] leptum DSM 753	CAG	high_low	0.0953349	0.00240779	C: PATGROUPFINAL_C, METFORMIN_C, PPI_C	QASD score
CAG01025: [Clostridium] citroniae WAL-17108	CAG	high_low	-0.0714479	0.0539117	NS	QASD score
CAG00580: Clostridium sp. CAG:62	CAG	high_low	0.150875	4.63154e-05	OK_sd	QASD score
CAG01030: bacterium LF-3	CAG	high_low	0.118176	0.00131493	OK_sd	QASD score
CAG01035: Coprococcus catus GD/7	CAG	high_low	0.0502224	0.102086	NS	QASD score
CAG01036: Eubacterium sp. CAG:274	CAG	high_low	-0.0263354	0.360369	NS	QASD score
CAG01039: Faecalibacterium cf. prausnitzii KLE1255	CAG	high_low	0.149309	3.88752e-05	OK_sd	QASD score
CAG01040: Clostridium asparagiforme DSM 15981	CAG	high_low	-0.0499375	0.180479	NS	QASD score
CAG01046: Pseudoflavonifractor capillosus ATCC 29799	CAG	high_low	0.131226	0.000147404	OK_sd	QASD score
CAG01047: Mogibacterium timidum ATCC 33093	CAG	high_low	-0.0182625	0.534944	NS	QASD score
CAG01052: Firmicutes bacterium CAG:103	CAG	high_low	0.10252	0.00449023	OK_sd	QASD score
CAG01637: Firmicutes bacterium CAG:65	CAG	high_low	0.141499	0.000160116	OK_sd	QASD score
CAG01056: Haemophilus parainfluenzae T3T1	CAG	high_low	0.0775262	0.0337545	C: PATGROUPFINAL_C	QASD score
CAG01061: Clostridium sp. CAG:245	CAG	high_low	0.103117	0.00105362	C: PATGROUPFINAL_C	QASD score
CAG01065: Firmicutes bacterium CAG:65	CAG	high_low	0.0872453	0.00132524	C: PATGROUPFINAL_C	QASD score
CAG00487: Prevotella sp. CAG:279	CAG	high_low	-0.0160907	0.589204	NS	QASD score
CAG01086: Firmicutes bacterium CAG:124	CAG	high_low	0.0924217	0.00219531	C: PATGROUPFINAL_C	QASD score
CAG00015: [Clostridium] hathewayi 12489931	CAG	high_low	-0.0554624	0.105255	NS	QASD score
CAG01090: Firmicutes bacterium CAG:110	CAG	high_low	0.0955369	0.00267875	NS	QASD score
CAG01115: Eggerthella sp. CAG:298	CAG	high_low	0.0700231	0.0212142	OK_sd	QASD score
CAG01132: butyrate-producing bacterium SS3/4	CAG	high_low	0.164343	1.06847e-05	OK_sd	QASD score
CAG01133: Senegalimassilia anaerobia JC110	CAG	high_low	0.0164365	0.683471	NS	QASD score
CAG00116: Bacteroides nordii CL02T12C05	CAG	high_low	0.00331718	0.926709	NS	QASD score
CAG01146: Oscillibacter sp. CAG:155	CAG	high_low	0.149929	4.6381e-05	OK_sd	QASD score
CAG00117: Parabacteroides merdae ATCC 43184	CAG	high_low	-0.00826942	0.841629	NS	QASD score
CAG01155: Ruminococcus obeum A2-162	CAG	high_low	0.0607328	0.0699481	C: METFORMIN_C	QASD score
CAG01156: Lachnospira multipara	CAG	high_low	0.0465179	0.129325	NS	QASD score
CAG00118: Bacteroides vulgatus PC510	CAG	high_low	-0.0898294	0.0171486	OK_nc	QASD score
CAG01159: Veillonella sp. oral taxon 158 str. F0412	CAG	high_low	0.0713649	0.0171486	OK_sd	QASD score
CAG01162: Roseburia sp. CAG:45	CAG	high_low	0.11134	0.000201361	OK_sd	QASD score
CAG01165: Bacteroides xylanisolvens XB1A	CAG	high_low	-0.0705322	0.0622301	NS	QASD score
CAG01169: Ruminococcus sp. CAG:563	CAG	high_low	0.157011	3.79632e-06	OK_sd	QASD score
CAG01183: Clostridiales bacterium NK3B98	CAG	high_low	0.147674	4.03336e-06	OK_sd	QASD score
CAG00121: Bacteroides finegoldii DSM 17565	CAG	high_low	0.0704409	0.0224268	OK_nc	QASD score
CAG01188: Firmicutes bacterium CAG:321	CAG	high_low	0.103947	0.000161789	OK_sd	QASD score
CAG01190: Butyricimonas virosa DSM 23226	CAG	high_low	0.0315588	0.408422	NS	QASD score
CAG01197: Dialister succinatiphilus YIT 11850	CAG	high_low	-0.0184865	0.61008	NS	QASD score
CAG01202: Bacteroides cellulosilyticus DSM 14838	CAG	high_low	0.0525547	0.16355	NS	QASD score
CAG01205: Phascolarctobacterium succinatutens YIT 12067	CAG	high_low	0.0260726	0.416547	NS	QASD score
CAG01207: Oscillibacter sp. 1-3	CAG	high_low	0.0603842	0.109105	NS	QASD score
CAG01208: Coprococcus catus GD/7	CAG	high_low	0.0386497	0.326029	NS	QASD score
CAG01214: Firmicutes bacterium CAG:56	CAG	high_low	0.0912984	0.0150855	NS	QASD score
CAG01215: Lachnospiraceae bacterium 7_1_58FAA	CAG	high_low	0.0244763	0.494404	NS	QASD score
CAG01220: Phascolarctobacterium succinatutens CAG:287	CAG	high_low	0.0189624	0.56894	NS	QASD score
CAG01222: Ruminococcus obeum A2-162	CAG	high_low	0.122542	0.000972066	OK_sd	QASD score
CAG00267: Clostridium sp. CAG:58	CAG	high_low	0.0666894	0.0603993	C: METFORMIN_C	QASD score
CAG01223: Firmicutes bacterium CAG:114	CAG	high_low	0.0405642	0.225939	NS	QASD score
CAG01225: Firmicutes bacterium CAG:103	CAG	high_low	0.0957416	0.00167019	OK_sd	QASD score
CAG01228: [Clostridium] hathewayi WAL-18680	CAG	high_low	0.0706069	0.0593675	NS	QASD score
CAG01235: Ruminococcus sp. 5_1_39BFAA	CAG	high_low	0.0692789	0.0257173	OK_sd	QASD score
CAG01237: Oscillibacter sp. KLE 1745	CAG	high_low	0.129796	2.78487e-05	OK_sd	QASD score
CAG01238: butyrate-producing bacterium SS3/4	CAG	high_low	-0.000987683	0.982993	NS	QASD score
CAG01239: Ruminococcus sp. CAG:17	CAG	high_low	0.0691599	0.04486	NS	QASD score
CAG01244: Parabacteroides merdae CL03T12C32	CAG	high_low	0.0404507	0.132354	NS	QASD score
CAG01245: Clostridium sp. ATCC 29733	CAG	high_low	0.102232	0.00282227	NS	QASD score
CAG01253: Eubacterium sp. CAG:274	CAG	high_low	-0.0193912	0.582544	NS	QASD score
CAG00010_1: Faecalibacterium sp. CAG:74	CAG	high_low	0.169987	5.51274e-07	OK_sd	QASD score
CAG01263: [Clostridium] bolteae ATCC BAA-613	CAG	high_low	-0.134519	0.000161789	OK_sd	QASD score
CAG01272: Adlercreutzia equolifaciens DSM 19450	CAG	high_low	0.0933845	0.0124551	OK_sd	QASD score
CAG00020: Clostridium sp. KLE 1755	CAG	high_low	0.0763338	0.0144306	OK_sd	QASD score
CAG01281: Subdoligranulum sp. 4_3_54A2FAA	CAG	high_low	0.0167712	0.61421	NS	QASD score
CAG01282: Bacteroides plebeius DSM 17135	CAG	high_low	0.0330141	0.225939	NS	QASD score
CAG50003: Marvinbryantia formatexigens DSM 14469	CAG	high_low	0.110241	0.00249511	C: PATGROUPFINAL_C, METFORMIN_C	QASD score
CAG00342: Bifidobacterium pseudocatenulatum DSM 20438 = JCM 1200 = LMG 10505	CAG	high_low	-0.0423901	0.160679	NS	QASD score
CAG01299: bacterium MS4	CAG	high_low	-0.0241941	0.552367	NS	QASD score
CAG01301: Ruminococcus obeum A2-162	CAG	high_low	0.117778	0.00132524	OK_sd	QASD score
CAG01302: Marvinbryantia formatexigens DSM 14469	CAG	high_low	-0.00322588	0.921146	NS	QASD score
CAG01308: Firmicutes bacterium CAG:124	CAG	high_low	0.0861027	0.0171486	NS	QASD score
CAG01320: [Clostridium] clostridioforme 90A7	CAG	high_low	-0.064667	0.067282	NS	QASD score
CAG01321: Faecalibacterium prausnitzii SL3/3	CAG	high_low	0.0552577	0.146768	NS	QASD score
CAG01323: Parabacteroides merdae ATCC 43184	CAG	high_low	-0.0129035	0.75723	NS	QASD score
CAG01325: Marvinbryantia formatexigens DSM 14469	CAG	high_low	0.14076	4.95781e-05	OK_sd	QASD score
CAG02021: butyrate-producing bacterium SS3/4	CAG	high_low	0.0796537	0.0132621	C: PATGROUPFINAL_C, METFORMIN_C	QASD score
CAG01356: Butyricimonas virosa DSM 23226	CAG	high_low	0.0485929	0.176673	NS	QASD score
CAG01358: Lachnospiraceae bacterium 3_1_57FAA_CT1	CAG	high_low	0.0365941	0.276757	NS	QASD score
CAG01359: Clostridium sp. CAG:221	CAG	high_low	0.0991833	0.00148533	OK_sd	QASD score
CAG01366: Streptococcus parasanguinis ATCC 15912	CAG	high_low	0.0168515	0.692416	NS	QASD score
CAG00135: Bacteroides eggerthii 1_2_48FAA	CAG	high_low	0.0626418	0.0463501	OK_sd	QASD score
CAG01369: Roseburia intestinalis XB6B4	CAG	high_low	0.026009	0.530909	NS	QASD score
CAG01371: Escherichia sp. 4_1_40B	CAG	high_low	-0.000628023	0.987197	NS	QASD score
CAG01372: Oscillibacter sp. KLE 1745	CAG	high_low	0.0888998	0.00402929	NS	QASD score
CAG01379: [Clostridium] hathewayi 12489931	CAG	high_low	-0.00788763	0.81298	NS	QASD score
CAG01380: Firmicutes bacterium ASF500	CAG	high_low	-0.00714894	0.866865	NS	QASD score
CAG01386: Ruminococcus sp. SR1/5	CAG	high_low	0.044028	0.259585	NS	QASD score
CAG00384: Alistipes shahii WAL 8301	CAG	high_low	0.0759409	0.0429692	NS	QASD score
CAG01399: Oscillibacter sp. CAG:155	CAG	high_low	0.0618312	0.0457474	NS	QASD score
CAG01402: Turicibacter sp. HGF1	CAG	high_low	0.0302972	0.326029	NS	QASD score
CAG00170: Victivallis vadensis ATCC BAA-548	CAG	high_low	0.0683493	0.0319385	NS	QASD score
CAG01408: Butyricimonas virosa DSM 23226	CAG	high_low	0.0315118	0.343759	NS	QASD score
CAG01551: Oscillibacter sp. CAG:155	CAG	high_low	0.0708171	0.0241849	OK_sd	QASD score
CAG00140: Subdoligranulum sp. 4_3_54A2FAA	CAG	high_low	0.0158693	0.712103	NS	QASD score
CAG00141: Parabacteroides sp. D13	CAG	high_low	-0.0360269	0.362046	NS	QASD score
CAG00142: Bacteroides stercoris ATCC 43183	CAG	high_low	0.00315948	0.929611	NS	QASD score
CAG00022: [Clostridium] clostridioforme 2_1_49FAA	CAG	high_low	-0.111971	0.000101374	OK_sd	QASD score
CAG00243: Ruminococcus torques ATCC 27756	CAG	high_low	-0.0761789	0.0428627	NS	QASD score
CAG00024: Bacteroides sp. 3_2_5	CAG	high_low	-0.0602625	0.0907213	NS	QASD score
CAG00159: Bacteroides uniformis CL03T12C37	CAG	high_low	-0.0562343	0.140676	NS	QASD score
CAG00160: uncultured Clostridium sp.	CAG	high_low	0.0152247	0.630464	NS	QASD score
CAG00025: [Clostridium] hathewayi DSM 13479	CAG	high_low	-0.00171254	0.966025	NS	QASD score
CAG00854: Clostridium sp. ATCC 29733	CAG	high_low	0.118608	0.000321039	C: PATGROUPFINAL_C	QASD score
CAG00563: Clostridium sp. CAG:91	CAG	high_low	0.116834	0.00159358	OK_sd	QASD score
CAG00175: Bacteroides clarus CAG:160	CAG	high_low	0.0349645	0.254111	NS	QASD score
CAG00178: Eubacterium sp. CAG:38	CAG	high_low	0.0659313	0.0788789	NS	QASD score
CAG00179: Blautia sp. CAG:237	CAG	high_low	0.0611561	0.0605648	NS	QASD score
CAG00183: Ruminococcus sp. CAG:60	CAG	high_low	0.0876714	0.0144234	C: PATGROUPFINAL_C	QASD score
CAG00186: Streptococcus salivarius M18	CAG	high_low	0.0105602	0.812109	NS	QASD score
CAG00187: Sutterella wadsworthensis 3_1_45B	CAG	high_low	-0.0459784	0.180479	NS	QASD score
CAG00189: Roseburia sp. CAG:100	CAG	high_low	0.11915	0.000319294	C: PATGROUPFINAL_C	QASD score
CAG00190: Victivallis vadensis ATCC BAA-548	CAG	high_low	0.0821437	0.0170405	C: PATGROUPFINAL_C	QASD score
CAG01028: Ruminococcaceae bacterium LM158	CAG	high_low	0.060055	0.112691	NS	QASD score
CAG00194: Eubacterium hallii SM61	CAG	high_low	0.0165333	0.702242	NS	QASD score
CAG50001: Firmicutes bacterium CAG:56	CAG	high_low	0.0812639	0.0311892	NS	QASD score
CAG00208: Faecalibacterium 8 (Ruminococcus sp. CAG:330)	CAG	high_low	0.1453	0.000109361	OK_sd	QASD score
CAG00209: Tannerella sp. CAG:51	CAG	high_low	0.0137114	0.735935	NS	QASD score
CAG00210: Ruminococcus bicirculans	CAG	high_low	0.098096	0.00740812	OK_sd	QASD score
CAG00212: Bilophila wadsworthia 3_1_6	CAG	high_low	-0.0874888	0.0204255	C: METFORMIN_C	QASD score
CAG00218: Barnesiella intestinihominis YIT 11860	CAG	high_low	0.0129256	0.75723	NS	QASD score
CAG00760: Ruminococcus sp. CAG:177	CAG	high_low	0.0472871	0.147443	NS	QASD score
CAG00006_1: Oscillibacter sp. KLE 1745	CAG	high_low	0.0634192	0.0620846	NS	QASD score
CAG00223: Clostridium sp. 01	CAG	high_low	0.126888	0.000532826	OK_sd	QASD score
CAG00945: Bacteroides xylanisolvens XB1A	CAG	high_low	-0.00499928	0.907475	NS	QASD score
CAG00429: Eubacterium sp. CAG:248	CAG	high_low	0.00632172	0.841629	NS	QASD score
CAG00231: Odoribacter splanchnicus DSM 20712	CAG	high_low	-0.0103499	0.81298	NS	QASD score
CAG00238: Clostridium sp. M62/1	CAG	high_low	-0.0183787	0.582544	NS	QASD score
CAG00304: Firmicutes bacterium CAG:94	CAG	high_low	0.123637	0.000867095	OK_sd	QASD score
CAG00239: Lachnospiraceae bacterium 7_1_58FAA	CAG	high_low	-0.169832	7.63445e-06	OK_sd	QASD score
CAG00242: Roseburia sp. CAG:197	CAG	high_low	0.111874	0.000161789	NS	QASD score
CAG00248: Roseburia sp. CAG:45	CAG	high_low	0.0878457	0.0182181	AD	QASD score
CAG00249: [Clostridium] leptum DSM 753	CAG	high_low	0.0376094	0.341315	NS	QASD score
CAG00251: Alistipes sp. CAG:157	CAG	high_low	0.0787684	0.014771	NS	QASD score
CAG00254: Ruminococcus gnavus ATCC 29149	CAG	high_low	-0.110944	0.00108007	OK_sd	QASD score
CAG00164: Ruminococcus sp. 5_1_39BFAA	CAG	high_low	-0.069005	0.068607	OK_nc	QASD score
CAG00259: Firmicutes bacterium CAG:103	CAG	high_low	0.0287064	0.33579	NS	QASD score
CAG00265: Firmicutes bacterium CAG:194	CAG	high_low	0.0224622	0.477984	NS	QASD score
CAG00268: Firmicutes bacterium CAG:24	CAG	high_low	0.0853945	0.0235382	NS	QASD score
CAG00270: Oscillibacter sp. KLE 1745	CAG	high_low	-0.0827828	0.0286995	OK_nc	QASD score
CAG00271: Ruminococcus callidus ATCC 27760	CAG	high_low	0.0477048	0.0754119	C: PATGROUPFINAL_C, METFORMIN_C	QASD score
CAG00272: Faecalibacterium sp. CAG:74	CAG	high_low	0.154726	1.06847e-05	OK_sd	QASD score
CAG00273: Blautia sp. CAG:37	CAG	high_low	0.0782704	0.0386521	NS	QASD score
CAG00275: Roseburia sp. CAG:18	CAG	high_low	0.0345219	0.385861	NS	QASD score
CAG00036: Erysipelotrichaceae bacterium 6_1_45	CAG	high_low	-0.0765385	0.0222231	NS	QASD score
CAG00284: uncultured Ruminococcus sp.	CAG	high_low	0.0564639	0.140365	NS	QASD score
CAG00288: Firmicutes bacterium CAG:95	CAG	high_low	0.186813	2.77755e-07	OK_sd	QASD score
CAG00291: Roseburia intestinalis XB6B4	CAG	high_low	0.0306126	0.448962	NS	QASD score
CAG00293: Firmicutes bacterium CAG:145	CAG	high_low	0.0674668	0.0448141	C: PATGROUPFINAL_C, METFORMIN_C	QASD score
CAG00294: Firmicutes bacterium CAG:103	CAG	high_low	0.14263	3.18035e-05	OK_sd	QASD score
CAG00298: Bacteroides intestinalis DSM 17393	CAG	high_low	0.0487893	0.0747091	NS	QASD score
CAG00305: Pseudoflavonifractor capillosus ATCC 29799	CAG	high_low	0.0910328	0.014771	C: PATGROUPFINAL_C	QASD score
CAG00523: Eubacterium sp. CAG:180	CAG	high_low	0.0539961	0.10305	NS	QASD score
CAG00302: Azospirillum sp. CAG:239	CAG	high_low	0.0975482	0.000304324	OK_sd	QASD score
CAG00303: Clostridium sp. JCC	CAG	high_low	0.096508	0.00106473	OK_sd	QASD score
CAG00039: Firmicutes bacterium CAG:170	CAG	high_low	0.0978415	0.000815448	C: PATGROUPFINAL_C	QASD score
CAG00309: Alistipes sp. CAG:29	CAG	high_low	0.0588128	0.121855	NS	QASD score
CAG00317: Clostridium sp. CAG:230	CAG	high_low	0.0271239	0.338279	NS	QASD score
CAG00320: Phascolarctobacterium sp. CAG:207	CAG	high_low	0.0274725	0.386068	NS	QASD score
CAG00321: Clostridium sp. CAG:138	CAG	high_low	0.123471	0.000282051	OK_sd	QASD score
CAG00324: Firmicutes bacterium CAG:94	CAG	high_low	0.12561	0.000312917	OK_sd	QASD score
CAG00327: Faecalibacterium sp. CAG:74	CAG	high_low	0.0707978	0.04486	NS	QASD score
CAG00328: Alistipes indistinctus YIT 12060	CAG	high_low	0.0282361	0.473723	NS	QASD score
CAG00329: Roseburia hominis A2-183	CAG	high_low	0.106534	0.00413053	C: PATGROUPFINAL_C, METFORMIN_C	QASD score
CAG00335: Lachnospiraceae bacterium 5_1_63FAA	CAG	high_low	0.000937884	0.982993	NS	QASD score
CAG00019_1: Clostridium bartlettii CAG:1329	CAG	high_low	0.055598	0.132527	NS	QASD score
CAG00341: Eubacterium sp. CAG:115	CAG	high_low	0.143546	1.06847e-05	OK_sd	QASD score
CAG00357: Bacteroides ovatus CL03T12C18	CAG	high_low	-0.0649077	0.0888745	NS	QASD score
CAG00042: uncultured Faecalibacterium sp.	CAG	high_low	0.0473618	0.140439	NS	QASD score
CAG00360: Alistipes finegoldii CAG:68	CAG	high_low	-0.0215741	0.602601	NS	QASD score
CAG00366: Coprococcus comes ATCC 27758	CAG	high_low	0.00598973	0.892965	NS	QASD score
CAG00367: Firmicutes bacterium CAG:170	CAG	high_low	0.109079	0.000641838	C: PATGROUPFINAL_C	QASD score
CAG00369: Blautia sp. CAG:257	CAG	high_low	-0.0782898	0.0039968	C: PATGROUPFINAL_C	QASD score
CAG00371: Bacteroides sp. 9_1_42FAA	CAG	high_low	0.0617924	0.102086	NS	QASD score
CAG00044: [Clostridium] symbiosum WAL-14673	CAG	high_low	-0.10278	0.00132524	OK_sd	QASD score
CAG00568: uncultured Faecalibacterium sp.	CAG	high_low	0.0499347	0.160679	NS	QASD score
CAG00492: Subdoligranulum sp. 4_3_54A2FAA	CAG	high_low	0.0813497	0.00777419	NS	QASD score
CAG00393: Eubacterium sp. CAG:86	CAG	high_low	0.13165	0.000161789	OK_sd	QASD score
CAG00407: [Clostridium] hathewayi WAL-18680	CAG	high_low	-0.0319047	0.250208	NS	QASD score
CAG00408: Clostridium sp. CAG:75	CAG	high_low	0.137205	0.000154575	OK_sd	QASD score
CAG00413: Bacteroides sp. CAG:144	CAG	high_low	0.0529974	0.0614201	C: PATGROUPFINAL_C, METFORMIN_C	QASD score
CAG00414: Eubacterium sp. CAG:76	CAG	high_low	0.0776701	0.0311892	OK_sd	QASD score
CAG00049: Bacteroides caccae CL03T12C61	CAG	high_low	-0.00534234	0.901617	NS	QASD score
CAG00732: Eubacterium ramulus ATCC 29099	CAG	high_low	0.105145	0.000208777	OK_sd	QASD score
CAG00420: Acidiphilium sp. CAG:727	CAG	high_low	0.114198	0.000926786	C: PATGROUPFINAL_C	QASD score
CAG00424: Firmicutes bacterium CAG:137	CAG	high_low	0.10462	0.000886615	OK_sd	QASD score
CAG00050: Bacteroides thetaiotaomicron VPI-5482	CAG	high_low	-0.0779301	0.0392915	OK_sd	QASD score
CAG00426: Paraprevotella clara CAG:116	CAG	high_low	-0.00862632	0.81298	NS	QASD score
CAG00432: Candidatus Alistipes marseilloanorexicus AP11	CAG	high_low	0.0514702	0.068607	NS	QASD score
CAG00439: Lachnospiraceae bacterium 7_1_58FAA	CAG	high_low	0.170471	1.17014e-06	OK_sd	QASD score
CAG00441: Firmicutes bacterium CAG:56	CAG	high_low	0.092856	0.013393	C: PATGROUPFINAL_C, METFORMIN_C	QASD score
CAG00052: Parabacteroides goldsteinii CL02T12C30	CAG	high_low	0.0623873	0.028176	OK_sd	QASD score
CAG00445: Faecalibacterium sp. CAG:74	CAG	high_low	0.0346076	0.208881	NS	QASD score
CAG00448: Clostridium sp. CAG:122	CAG	high_low	0.0930497	0.00459343	OK_sd	QASD score
CAG00449: Clostridium sp. CAG:253	CAG	high_low	0.125123	7.68991e-06	OK_sd	QASD score
CAG00450: Erysipelotrichaceae bacterium 3_1_53	CAG	high_low	0.0076082	0.81298	NS	QASD score
CAG00452: Clostridium sp. CAG:167	CAG	high_low	0.178571	5.3352e-09	OK_sd	QASD score
CAG00454: uncultured Ruminococcaceae bacterium	CAG	high_low	0.138967	0.00019177	OK_sd	QASD score
CAG00455: Firmicutes bacterium CAG:534	CAG	high_low	0.145228	5.1958e-05	OK_sd	QASD score
CAG00460: Clostridium sp. CAG:7	CAG	high_low	0.0118135	0.783168	NS	QASD score
CAG00461: Azospirillum sp. CAG:260	CAG	high_low	0.0368763	0.209758	NS	QASD score
CAG00463: Faecalibacterium sp. CAG:82	CAG	high_low	0.0906151	0.013393	C: PATGROUPFINAL_C, METFORMIN_C	QASD score
CAG00055: Roseburia sp. CAG:182	CAG	high_low	0.157163	1.21273e-08	OK_sd	QASD score
CAG00468: Faecalibacterium sp. CAG:74	CAG	high_low	0.120448	1.70791e-05	OK_sd	QASD score
CAG00469: Eubacterium sp. CAG:146	CAG	high_low	0.0253671	0.52802	NS	QASD score
CAG00470: Faecalibacterium sp. CAG:74	CAG	high_low	0.16644	5.80784e-06	OK_sd	QASD score
CAG00474: Sutterella wadsworthensis 2_1_59BFAA	CAG	high_low	0.0194161	0.53874	NS	QASD score
CAG00479: Alistipes sp. CAG:268	CAG	high_low	0.0203264	0.566654	NS	QASD score
CAG00481: Blautia sp. CAG:237	CAG	high_low	0.0638646	0.042627	NS	QASD score
CAG00482: Ruminococcus sp. SR1/5	CAG	high_low	-0.015067	0.719404	NS	QASD score
CAG00008: [Clostridium] bolteae ATCC BAA-613	CAG	high_low	-0.125015	0.000774235	C: PATGROUPFINAL_C	QASD score
CAG00982: Slackia piriformis YIT 12062	CAG	high_low	0.0139659	0.719404	NS	QASD score
CAG00493: Clostridium sp. CAG:127	CAG	high_low	0.110302	0.001007	OK_sd	QASD score
CAG00497: Firmicutes bacterium CAG:124	CAG	high_low	0.146656	2.99657e-05	OK_sd	QASD score
CAG00502: Eubacterium sp. CAG:161	CAG	high_low	0.132787	0.000119141	OK_sd	QASD score
CAG00505: Firmicutes bacterium CAG:145	CAG	high_low	0.000326461	0.990114	NS	QASD score
CAG00506: Ruminococcaceae bacterium D16	CAG	high_low	0.0580409	0.129325	NS	QASD score
CAG00508: Bacteroidales bacterium ph8	CAG	high_low	0.0102559	0.81298	NS	QASD score
CAG00509: Firmicutes bacterium CAG:124	CAG	high_low	0.163895	7.63445e-06	OK_sd	QASD score
CAG00513: Clostridium sp. CAG:448	CAG	high_low	0.0585776	0.0523198	NS	QASD score
CAG00515: Eubacterium eligens CAG:72	CAG	high_low	0.125015	0.000781303	OK_sd	QASD score
CAG00516: Firmicutes bacterium CAG:65	CAG	high_low	0.0911601	0.00108007	OK_sd	QASD score
CAG00518: Faecalibacterium sp. CAG:74	CAG	high_low	0.0873809	0.00736651	NS	QASD score
CAG00520: Firmicutes bacterium CAG:56	CAG	high_low	0.105165	0.00419017	OK_sd	QASD score
CAG00519: Clostridium asparagiforme DSM 15981	CAG	high_low	0.0124609	0.712233	NS	QASD score
CAG00721: Methanobrevibacter smithii TS96C	CAG	high_low	0.0787573	0.010345	NS	QASD score
CAG01700: Pseudoflavonifractor capillosus ATCC 29799	CAG	high_low	0.0228163	0.581766	NS	QASD score
CAG00611: Ruminococcus bromii L2-63	CAG	high_low	0.0388655	0.319627	NS	QASD score
CAG00541: Dorea sp. CAG:105	CAG	high_low	-0.00918794	0.822436	NS	QASD score
CAG00490: Coprococcus sp. ART55/1	CAG	high_low	0.0649325	0.0382449	NS	QASD score
CAG00547: Faecalibacterium prausnitzii A2-165	CAG	high_low	0.0445011	0.109445	NS	QASD score
CAG00549: Bifidobacterium sp. 12_1_47BFAA	CAG	high_low	-0.0154239	0.71645	NS	QASD score
CAG00552: Firmicutes bacterium CAG:94	CAG	high_low	0.0559964	0.0958899	NS	QASD score
CAG00554: Roseburia sp. CAG:50	CAG	high_low	0.0334816	0.397514	NS	QASD score
CAG00555: Pseudoflavonifractor capillosus ATCC 29799	CAG	high_low	0.0991971	0.00628385	C: PATGROUPFINAL_C, METFORMIN_C, PPI_C	QASD score
CAG00064: Victivallis vadensis ATCC BAA-548	CAG	high_low	0.0999386	0.000304324	OK_sd	QASD score
CAG00557: Ruminococcus callidus ATCC 27760	CAG	high_low	0.0441635	0.140439	NS	QASD score
CAG00558: Ruminococcus lactaris ATCC 29176	CAG	high_low	0.0996951	0.00483258	NS	QASD score
CAG00559: Clostridium sp. CAG:226	CAG	high_low	0.143377	1.68616e-05	OK_sd	QASD score
CAG00560: Subdoligranulum sp. 4_3_54A2FAA	CAG	high_low	0.058052	0.116467	NS	QASD score
CAG50002: Firmicutes bacterium CAG:238	CAG	high_low	0.0587768	0.118795	NS	QASD score
CAG00571: Ruminococcus sp. 5_1_39BFAA	CAG	high_low	0.10615	0.000228058	OK_sd	QASD score
CAG00572: Faecalibacterium sp. CAG:74	CAG	high_low	0.0913344	0.00584254	NS	QASD score
CAG00577: Faecalibacterium prausnitzii L2-6	CAG	high_low	0.107212	0.00398053	OK_sd	QASD score
CAG00578: Alistipes putredinis DSM 17216	CAG	high_low	0.0810592	0.0315666	NS	QASD score
CAG00582: Roseburia inulinivorans DSM 16841	CAG	high_low	-0.0150559	0.719404	NS	QASD score
CAG00601: uncultured Faecalibacterium sp.	CAG	high_low	0.0319157	0.425353	NS	QASD score
CAG00596: Clostridium sp. CAG:169	CAG	high_low	0.0353685	0.288924	NS	QASD score
CAG00597: Candidatus Alistipes marseilloanorexicus AP11	CAG	high_low	0.0259841	0.519185	NS	QASD score
CAG00103: Clostridium asparagiforme DSM 15981	CAG	high_low	0.00718491	0.81298	NS	QASD score
CAG00603: Firmicutes bacterium CAG:114	CAG	high_low	0.00391477	0.91396	NS	QASD score
CAG00604: Firmicutes bacterium CAG:110	CAG	high_low	0.140882	7.63048e-05	OK_sd	QASD score
CAG00607: Eubacterium sp. CAG:251	CAG	high_low	0.0560047	0.0535735	OK_sd	QASD score
CAG00766: Firmicutes bacterium CAG:176	CAG	high_low	0.142403	2.99657e-05	OK_sd	QASD score
CAG00610: [Clostridium] hathewayi 12489931	CAG	high_low	-0.0569204	0.0315666	C: METFORMIN_C	QASD score
CAG00612: Faecalibacterium prausnitzii A2-165	CAG	high_low	0.0136837	0.74416	NS	QASD score
CAG00618: Firmicutes bacterium CAG:170	CAG	high_low	0.111763	0.00249246	OK_sd	QASD score
CAG00619: Faecalibacterium prausnitzii L2-6	CAG	high_low	0.140907	0.000119071	OK_sd	QASD score
CAG00301: Akkermansia muciniphila ATCC BAA-835	CAG	high_low	0.0934453	0.0084583	NS	QASD score
CAG00620: Ruminococcus obeum ATCC 29174	CAG	high_low	0.0407136	0.301857	NS	QASD score
CAG00621: Firmicutes bacterium CAG:272	CAG	high_low	0.0854913	0.001214	C: PATGROUPFINAL_C	QASD score
CAG00783: Oscillibacter sp. CAG:241	CAG	high_low	0.0632726	0.0241368	NS	QASD score
CAG00628: uncultured Faecalibacterium sp.	CAG	high_low	0.12219	0.000886615	OK_sd	QASD score
CAG00629: Firmicutes bacterium CAG:124	CAG	high_low	0.111774	0.00132076	C: PATGROUPFINAL_C	QASD score
CAG00635: Bifidobacterium bifidum S17	CAG	high_low	-0.0800632	0.00402929	C: PATGROUPFINAL_C	QASD score
CAG00636: Roseburia sp. CAG:309	CAG	high_low	0.156098	1.03302e-06	OK_sd	QASD score
CAG00637: Firmicutes bacterium CAG:240	CAG	high_low	0.142315	5.8943e-07	OK_sd	QASD score
CAG00639: Eubacterium sp. CAG:156	CAG	high_low	0.147441	5.99884e-06	OK_sd	QASD score
CAG00644: Clostridium sp. CAG:226	CAG	high_low	0.112914	5.80037e-05	OK_sd	QASD score
CAG00650: Dorea formicigenerans ATCC 27755	CAG	high_low	0.0173135	0.690066	NS	QASD score
CAG00651: Lachnospiraceae bacterium CAG:215	CAG	high_low	-0.072123	0.0204255	NS	QASD score
CAG00088: Clostridium sp. CAG:7	CAG	high_low	-0.0881998	0.00382673	C: PATGROUPFINAL_C	QASD score
CAG00666: Clostridium sp. CAG:43	CAG	high_low	0.0611755	0.108561	NS	QASD score
CAG00667: Faecalibacterium cf. prausnitzii KLE1255	CAG	high_low	0.123073	0.000956185	OK_sd	QASD score
CAG00653: Eubacterium siraeum CAG:80	CAG	high_low	0.103806	0.00459343	NS	QASD score
CAG00669: Firmicutes bacterium CAG:103	CAG	high_low	0.110892	0.000880039	NS	QASD score
CAG00670: Firmicutes bacterium CAG:124	CAG	high_low	0.120815	0.000571745	C: PATGROUPFINAL_C	QASD score
CAG00672: Clostridium sp. CAG:169	CAG	high_low	0.00793466	0.823037	NS	QASD score
CAG00675: Clostridium sp. CAG:217	CAG	high_low	-0.0439948	0.202969	NS	QASD score
CAG00676: Firmicutes bacterium CAG:176	CAG	high_low	0.110419	0.000154575	OK_sd	QASD score
CAG00686: Prevotella copri DSM 18205	CAG	high_low	0.0200967	0.577677	NS	QASD score
CAG00011: Escherichia coli D9	CAG	high_low	-0.033039	0.408422	NS	QASD score
CAG01051: Oscillibacter sp. KLE 1745	CAG	high_low	0.125992	0.000622749	OK_sd	QASD score
CAG00692: Clostridium sp. CAG:1024	CAG	high_low	0.0387354	0.321712	NS	QASD score
CAG00983: Clostridium sp. CAG:269	CAG	high_low	0.0908917	0.00115388	C: PATGROUPFINAL_C	QASD score
CAG00696: Acidiphilium sp. CAG:727	CAG	high_low	0.139952	0.000101374	OK_sd	QASD score
CAG00071: Bacteroides cellulosilyticus DSM 14838	CAG	high_low	0.0423984	0.26417	NS	QASD score
CAG00697: [Clostridium] hathewayi WAL-18680	CAG	high_low	0.140467	0.000138948	OK_sd	QASD score
CAG00702: Bifidobacterium adolescentis L2-32	CAG	high_low	-0.0535617	0.151342	NS	QASD score
CAG00708: Alistipes senegalensis JC50	CAG	high_low	0.0618671	0.0699481	NS	QASD score
CAG00711: Bacteroides plebeius CAG:211	CAG	high_low	0.036085	0.183189	NS	QASD score
CAG00713: Firmicutes bacterium CAG:270	CAG	high_low	0.077778	0.0221942	C: PATGROUPFINAL_C, METFORMIN_C	QASD score
CAG00718: Eubacterium ventriosum ATCC 27560	CAG	high_low	0.0372083	0.338279	NS	QASD score
CAG00719: Firmicutes bacterium CAG:272	CAG	high_low	0.0959463	0.000815448	C: PATGROUPFINAL_C	QASD score
CAG00720: Anaerotruncus colihominis DSM 17241	CAG	high_low	-0.0798363	0.0280266	OK_sd	QASD score
CAG00727: Eggerthella sp. HGA1	CAG	high_low	-0.114112	0.00105362	OK_sd	QASD score
CAG00731: Proteobacteria bacterium CAG:139	CAG	high_low	-0.0291906	0.312574	NS	QASD score
CAG00736: Ruminococcus torques L2-14	CAG	high_low	-0.0149702	0.719404	NS	QASD score
CAG00745: Dialister invisus DSM 15470	CAG	high_low	-0.020473	0.53874	NS	QASD score
CAG00751: Firmicutes bacterium CAG:238	CAG	high_low	0.092679	0.000457782	NS	QASD score
CAG00961: Ruminococcaceae bacterium LM158	CAG	high_low	0.0774543	0.00659561	C: PATGROUPFINAL_C	QASD score
CAG00753: Azospirillum sp. CAG:239	CAG	high_low	0.0490411	0.068607	NS	QASD score
CAG00755: uncultured Faecalibacterium sp.	CAG	high_low	0.123242	0.000886615	OK_sd	QASD score
CAG00756: Tannerella sp. CAG:118	CAG	high_low	0.0734399	0.0305712	C: PATGROUPFINAL_C	QASD score
CAG00761: Acinetobacter sp. CAG:196	CAG	high_low	0.114698	0.000161789	OK_sd	QASD score
CAG00764: [Clostridium] hathewayi WAL-18680	CAG	high_low	0.114732	0.00136717	OK_sd	QASD score
CAG00112: Blautia sp. CAG:52	CAG	high_low	0.0807687	0.031286	C: PATGROUPFINAL_C, METFORMIN_C	QASD score
CAG00773: Firmicutes bacterium CAG:176	CAG	high_low	0.126	9.68777e-05	OK_sd	QASD score
CAG00775: Firmicutes bacterium CAG:102	CAG	high_low	0.0583646	0.108482	NS	QASD score
CAG00792: Firmicutes bacterium CAG:65	CAG	high_low	0.146847	9.16724e-05	OK_sd	QASD score
CAG00780: Firmicutes bacterium CAG:41	CAG	high_low	0.102708	0.00584505	OK_sd	QASD score
CAG00782: Eubacterium rectale CAG:36	CAG	high_low	0.0209516	0.615056	NS	QASD score
CAG00079: Clostridium sp. CAG:7	CAG	high_low	0.0174574	0.687565	NS	QASD score
CAG00791: Clostridium sp. CAG:265	CAG	high_low	0.0551111	0.0429692	C: PATGROUPFINAL_C, METFORMIN_C	QASD score
CAG00796: Eubacterium sp. CAG:202	CAG	high_low	0.0375264	0.187123	NS	QASD score
CAG00799: Dorea longicatena DSM 13814	CAG	high_low	0.0159579	0.711036	NS	QASD score
CAG00805: Ruminococcaceae bacterium D16	CAG	high_low	-0.0265097	0.360369	NS	QASD score
CAG00807: Holdemanella biformis DSM 3989	CAG	high_low	-0.00820856	0.822436	NS	QASD score
CAG00808: Firmicutes bacterium CAG:114	CAG	high_low	-0.0108396	0.728491	NS	QASD score
CAG00082: Coprobacillus sp. D7	CAG	high_low	-0.0894918	0.00105362	OK_sd	QASD score
CAG00812: Catenibacterium sp. CAG:290	CAG	high_low	-0.0466341	0.0974311	NS	QASD score
CAG00814: Eubacterium sp. CAG:192	CAG	high_low	0.00314565	0.921146	NS	QASD score
CAG00818: bacterium LF-3	CAG	high_low	0.102891	0.000641838	C: PATGROUPFINAL_C	QASD score
CAG00824: Acidiphilium sp. CAG:727	CAG	high_low	0.0795099	0.0173888	NS	QASD score
CAG00828: Oscillibacter sp. CAG:241	CAG	high_low	0.0581765	0.0382449	NS	QASD score
CAG00830: Ruminococcus sp. CAG:254	CAG	high_low	0.0585998	0.0540468	C: PATGROUPFINAL_C	QASD score
CAG00831: Firmicutes bacterium CAG:272	CAG	high_low	0.120445	9.38385e-05	C: PATGROUPFINAL_C	QASD score
CAG00849: Firmicutes bacterium CAG:238	CAG	high_low	0.114939	7.07027e-05	OK_sd	QASD score
CAG00086: Bacteroides massiliensis B84634 = Timone 84634 = DSM 17679 = JCM 13223	CAG	high_low	0.0308616	0.360369	NS	QASD score
CAG00850: Ruminococcus sp. CAG:17	CAG	high_low	0.0447805	0.0964114	NS	QASD score
CAG00851: Firmicutes bacterium CAG:103	CAG	high_low	0.0729281	0.00817494	NS	QASD score
CAG00852: [Clostridium] spiroforme DSM 1552	CAG	high_low	0.0187245	0.601909	NS	QASD score
CAG00858: Streptococcus thermophilus ND03	CAG	high_low	0.0764749	0.0396107	OK_sd	QASD score
CAG00861: Oscillibacter sp. CAG:241	CAG	high_low	0.0888915	0.00248074	OK_sd	QASD score
CAG00862: Firmicutes bacterium CAG:129	CAG	high_low	0.146326	6.9989e-05	C: PATGROUPFINAL_C	QASD score
CAG00863: Firmicutes bacterium CAG:272	CAG	high_low	0.169414	7.50789e-07	OK_sd	QASD score
CAG00869: Roseburia sp. CAG:45	CAG	high_low	0.217296	5.3352e-09	OK_sd	QASD score
CAG00872: Firmicutes bacterium CAG:240	CAG	high_low	0.162957	8.97181e-07	OK_sd	QASD score
CAG00873: Butyricimonas virosa DSM 23226	CAG	high_low	0.00481668	0.907475	NS	QASD score
CAG00879: Ruminococcaceae bacterium D16	CAG	high_low	0.0386718	0.246414	NS	QASD score
CAG00880: Subdoligranulum sp. CAG:314	CAG	high_low	0.035125	0.212264	NS	QASD score
CAG00013: Clostridiales bacterium 1_7_47FAA	CAG	high_low	-0.102725	0.00307098	OK_sd	QASD score
CAG00893: Eubacterium desmolans ATCC 43058	CAG	high_low	0.101731	0.00149185	C: PATGROUPFINAL_C	QASD score
CAG00895: Faecalibacterium sp. CAG:74	CAG	high_low	0.137537	1.12903e-05	OK_sd	QASD score
CAG00897: Firmicutes bacterium CAG:83	CAG	high_low	0.041823	0.286021	NS	QASD score
CAG00903: Desulfovibrio piger ATCC 29098	CAG	high_low	0.0217927	0.492567	NS	QASD score
CAG00908: Intestinibacter bartlettii DSM 16795	CAG	high_low	0.132219	4.83003e-05	OK_sd	QASD score
CAG00909: Parasutterella excrementihominis YIT 11859	CAG	high_low	0.0728036	0.0477195	NS	QASD score
CAG00918: Collinsella sp. CAG:289	CAG	high_low	-0.0126185	0.711036	NS	QASD score
CAG00919: [Clostridium] methylpentosum DSM 5476	CAG	high_low	0.0872343	0.00218824	OK_sd	QASD score
CAG00928: Acidiphilium sp. CAG:727	CAG	high_low	0.0958744	0.000271486	C: PATGROUPFINAL_C	QASD score
CAG00931: Oscillibacter sp. 1-3	CAG	high_low	-0.000932351	0.982993	NS	QASD score
CAG00934: Clostridium sp. CAG:448	CAG	high_low	0.0766519	0.00936553	NS	QASD score
CAG00936: Eggerthella sp. CAG:209	CAG	high_low	0.102431	0.00218824	NS	QASD score
CAG00937: Clostridium sp. CAG:7	CAG	high_low	0.137086	0.000238967	OK_sd	QASD score
CAG00939: Firmicutes bacterium CAG:313	CAG	high_low	0.0906649	0.000815448	C: PATGROUPFINAL_C	QASD score
CAG00941: Oscillibacter sp. CAG:241	CAG	high_low	0.0805224	0.0261555	NS	QASD score
CAG00943: Firmicutes bacterium CAG:212	CAG	high_low	0.0133904	0.701467	NS	QASD score
CAG00949: Ruminococcaceae bacterium D16	CAG	high_low	-0.0416017	0.123549	NS	QASD score
CAG00950: Haemophilus parainfluenzae T3T1	CAG	high_low	0.0603151	0.0535735	C: PATGROUPFINAL_C	QASD score
CAG01094: Clostridium sp. CAG:273	CAG	high_low	0.0433889	0.14753	NS	QASD score
CAG00957: Subdoligranulum sp. 4_3_54A2FAA	CAG	high_low	0.0406084	0.219084	NS	QASD score
CAG00962: Dorea longicatena AGR2136	CAG	high_low	0.0403152	0.288924	NS	QASD score
CAG00965: Firmicutes bacterium CAG:238	CAG	high_low	0.138776	1.39348e-05	OK_sd	QASD score
CAG00967: Firmicutes bacterium CAG:176	CAG	high_low	0.123917	4.03336e-06	OK_sd	QASD score
CAG00969: Clostridium sp. L2-50	CAG	high_low	0.0498683	0.104248	NS	QASD score
CAG00974: Eubacterium desmolans ATCC 43058	CAG	high_low	0.0532491	0.163752	NS	QASD score
CAG00101: Ruminococcus sp. CAG:17	CAG	high_low	0.113088	0.00150581	OK_sd	QASD score
CAG00975: Veillonella atypica ACS-134-V-Col7a	CAG	high_low	0.0713207	0.0375601	OK_sd	QASD score
CAG00984: Oscillibacter sp. CAG:241	CAG	high_low	0.0692319	0.0311892	NS	QASD score
CAG00014: Lachnospiraceae bacterium 3_1_57FAA_CT1	CAG	high_medium	0.0138436	0.816852	NS	QASD score
CAG00102: Lachnospiraceae bacterium 3_1_57FAA_CT1	CAG	high_medium	0.0154815	0.768717	NS	QASD score
CAG00994: Firmicutes bacterium CAG:124	CAG	high_medium	0.0711802	0.178162	NS	QASD score
CAG00996: Firmicutes bacterium CAG:94	CAG	high_medium	-0.00434929	0.945912	NS	QASD score
CAG01001: Firmicutes bacterium CAG:94	CAG	high_medium	-0.0181592	0.70297	NS	QASD score
CAG01003: Faecalibacterium sp. CAG:74	CAG	high_medium	0.0812134	0.0992076	NS	QASD score
CAG01008: Clostridium sp. CAG:343	CAG	high_medium	0.0134142	0.768717	NS	QASD score
CAG01011: uncultured Dorea sp.	CAG	high_medium	0.033346	0.574985	NS	QASD score
CAG01015: Firmicutes bacterium CAG:65	CAG	high_medium	0.0670498	0.190958	NS	QASD score
CAG01017: Faecalibacterium sp. CAG:74	CAG	high_medium	0.0386721	0.423473	NS	QASD score
CAG01019: Senegalimassilia anaerobia JC110	CAG	high_medium	0.0548861	0.27116	NS	QASD score
CAG01020: Anaerotruncus sp. G3(2012)	CAG	high_medium	0.0577239	0.174098	NS	QASD score
CAG01024: [Clostridium] leptum DSM 753	CAG	high_medium	0.0505242	0.287859	NS	QASD score
CAG01025: [Clostridium] citroniae WAL-17108	CAG	high_medium	-0.053783	0.322213	NS	QASD score
CAG00580: Clostridium sp. CAG:62	CAG	high_medium	0.0499768	0.354854	NS	QASD score
CAG01030: bacterium LF-3	CAG	high_medium	0.0136668	0.825314	NS	QASD score
CAG01035: Coprococcus catus GD/7	CAG	high_medium	0.023578	0.639015	NS	QASD score
CAG01036: Eubacterium sp. CAG:274	CAG	high_medium	-0.0246895	0.567514	NS	QASD score
CAG01039: Faecalibacterium cf. prausnitzii KLE1255	CAG	high_medium	0.0775083	0.132139	NS	QASD score
CAG01040: Clostridium asparagiforme DSM 15981	CAG	high_medium	-0.0449497	0.408099	NS	QASD score
CAG01046: Pseudoflavonifractor capillosus ATCC 29799	CAG	high_medium	0.0388615	0.456795	NS	QASD score
CAG01052: Firmicutes bacterium CAG:103	CAG	high_medium	0.0792977	0.126101	NS	QASD score
CAG01637: Firmicutes bacterium CAG:65	CAG	high_medium	0.042074	0.449297	NS	QASD score
CAG01056: Haemophilus parainfluenzae T3T1	CAG	high_medium	0.0790072	0.126022	NS	QASD score
CAG01061: Clostridium sp. CAG:245	CAG	high_medium	0.0250221	0.64123	NS	QASD score
CAG01065: Firmicutes bacterium CAG:65	CAG	high_medium	0.0321123	0.450611	NS	QASD score
CAG00487: Prevotella sp. CAG:279	CAG	high_medium	0.00613869	0.89044	NS	QASD score
CAG01085: Firmicutes bacterium CAG:41	CAG	high_medium	0.0497579	0.190958	NS	QASD score
CAG01086: Firmicutes bacterium CAG:124	CAG	high_medium	0.0987706	0.0374978	OK_sd	QASD score
CAG00015: [Clostridium] hathewayi 12489931	CAG	high_medium	-0.0201044	0.730398	NS	QASD score
CAG01090: Firmicutes bacterium CAG:110	CAG	high_medium	0.0940339	0.0501977	OK_sd	QASD score
CAG01115: Eggerthella sp. CAG:298	CAG	high_medium	0.0347691	0.449297	NS	QASD score
CAG01132: butyrate-producing bacterium SS3/4	CAG	high_medium	0.0880931	0.0992076	NS	QASD score
CAG01133: Senegalimassilia anaerobia JC110	CAG	high_medium	0.0536314	0.287859	NS	QASD score
CAG00116: Bacteroides nordii CL02T12C05	CAG	high_medium	-0.0326218	0.522149	NS	QASD score
CAG01146: Oscillibacter sp. CAG:155	CAG	high_medium	0.0935834	0.0788939	OK_sd	QASD score
CAG00117: Parabacteroides merdae ATCC 43184	CAG	high_medium	0.0157804	0.809383	NS	QASD score
CAG01155: Ruminococcus obeum A2-162	CAG	high_medium	0.0419351	0.399179	NS	QASD score
CAG01156: Lachnospira multipara	CAG	high_medium	0.0296072	0.53283	NS	QASD score
CAG00118: Bacteroides vulgatus PC510	CAG	high_medium	-0.0855248	0.108655	NS	QASD score
CAG01159: Veillonella sp. oral taxon 158 str. F0412	CAG	high_medium	0.0395394	0.380499	NS	QASD score
CAG01162: Roseburia sp. CAG:45	CAG	high_medium	0.0578586	0.202305	NS	QASD score
CAG01165: Bacteroides xylanisolvens XB1A	CAG	high_medium	-0.047257	0.394688	NS	QASD score
CAG01169: Ruminococcus sp. CAG:563	CAG	high_medium	0.146802	0.00203285	OK_sd	QASD score
CAG01183: Clostridiales bacterium NK3B98	CAG	high_medium	0.111978	0.029957	OK_sd	QASD score
CAG00121: Bacteroides finegoldii DSM 17565	CAG	high_medium	0.0684897	0.11583	NS	QASD score
CAG01188: Firmicutes bacterium CAG:321	CAG	high_medium	0.0534335	0.202305	NS	QASD score
CAG01190: Butyricimonas virosa DSM 23226	CAG	high_medium	0.0158899	0.801602	NS	QASD score
CAG01197: Dialister succinatiphilus YIT 11850	CAG	high_medium	0.0443013	0.336338	NS	QASD score
CAG01202: Bacteroides cellulosilyticus DSM 14838	CAG	high_medium	0.055884	0.304362	NS	QASD score
CAG01205: Phascolarctobacterium succinatutens YIT 12067	CAG	high_medium	0.03679	0.408779	NS	QASD score
CAG01207: Oscillibacter sp. 1-3	CAG	high_medium	0.0272662	0.654011	NS	QASD score
CAG01208: Coprococcus catus GD/7	CAG	high_medium	0.00732601	0.904745	NS	QASD score
CAG01214: Firmicutes bacterium CAG:56	CAG	high_medium	0.072738	0.178162	NS	QASD score
CAG01215: Lachnospiraceae bacterium 7_1_58FAA	CAG	high_medium	-0.000172624	0.998497	NS	QASD score
CAG01220: Phascolarctobacterium succinatutens CAG:287	CAG	high_medium	0.0309166	0.491356	NS	QASD score
CAG01222: Ruminococcus obeum A2-162	CAG	high_medium	0.0878489	0.100612	NS	QASD score
CAG00267: Clostridium sp. CAG:58	CAG	high_medium	-0.0100459	0.868463	NS	QASD score
CAG01223: Firmicutes bacterium CAG:114	CAG	high_medium	0.0476738	0.322213	NS	QASD score
CAG01225: Firmicutes bacterium CAG:103	CAG	high_medium	0.0361416	0.449297	NS	QASD score
CAG01228: [Clostridium] hathewayi WAL-18680	CAG	high_medium	0.00726285	0.904745	NS	QASD score
CAG01235: Ruminococcus sp. 5_1_39BFAA	CAG	high_medium	0.0702118	0.109456	NS	QASD score
CAG01237: Oscillibacter sp. KLE 1745	CAG	high_medium	0.0564776	0.225275	NS	QASD score
CAG01238: butyrate-producing bacterium SS3/4	CAG	high_medium	-0.0158688	0.809383	NS	QASD score
CAG01239: Ruminococcus sp. CAG:17	CAG	high_medium	0.0643552	0.193411	NS	QASD score
CAG01245: Clostridium sp. ATCC 29733	CAG	high_medium	0.0822997	0.100612	NS	QASD score
CAG01253: Eubacterium sp. CAG:274	CAG	high_medium	-0.0417625	0.378008	NS	QASD score
CAG00010_1: Faecalibacterium sp. CAG:74	CAG	high_medium	0.0756052	0.118818	NS	QASD score
CAG01263: [Clostridium] bolteae ATCC BAA-613	CAG	high_medium	-0.0787419	0.11583	NS	QASD score
CAG01270: Acidiphilium sp. CAG:727	CAG	high_medium	0.0216159	0.612758	NS	QASD score
CAG01272: Adlercreutzia equolifaciens DSM 19450	CAG	high_medium	0.0191781	0.768717	NS	QASD score
CAG00020: Clostridium sp. KLE 1755	CAG	high_medium	0.0134605	0.809383	NS	QASD score
CAG01281: Subdoligranulum sp. 4_3_54A2FAA	CAG	high_medium	0.0109216	0.825314	NS	QASD score
CAG01282: Bacteroides plebeius DSM 17135	CAG	high_medium	0.0480738	0.207199	NS	QASD score
CAG50003: Marvinbryantia formatexigens DSM 14469	CAG	high_medium	0.0640099	0.234697	NS	QASD score
CAG00342: Bifidobacterium pseudocatenulatum DSM 20438 = JCM 1200 = LMG 10505	CAG	high_medium	-0.00115364	0.99362	NS	QASD score
CAG01299: bacterium MS4	CAG	high_medium	-0.0179824	0.775788	NS	QASD score
CAG01301: Ruminococcus obeum A2-162	CAG	high_medium	0.0868679	0.102725	NS	QASD score
CAG01302: Marvinbryantia formatexigens DSM 14469	CAG	high_medium	-0.0531093	0.221048	NS	QASD score
CAG01308: Firmicutes bacterium CAG:124	CAG	high_medium	0.0310219	0.58636	NS	QASD score
CAG01320: [Clostridium] clostridioforme 90A7	CAG	high_medium	-0.109322	0.0383647	OK_sd	QASD score
CAG01321: Faecalibacterium prausnitzii SL3/3	CAG	high_medium	0.0324113	0.582168	NS	QASD score
CAG01323: Parabacteroides merdae ATCC 43184	CAG	high_medium	-0.00102311	0.99766	NS	QASD score
CAG01325: Marvinbryantia formatexigens DSM 14469	CAG	high_medium	0.0888005	0.0803764	C: PATGROUPFINAL_C, METFORMIN_C, PPI_C	QASD score
CAG02021: butyrate-producing bacterium SS3/4	CAG	high_medium	0.0246221	0.644007	NS	QASD score
CAG01356: Butyricimonas virosa DSM 23226	CAG	high_medium	0.0185761	0.768717	NS	QASD score
CAG01358: Lachnospiraceae bacterium 3_1_57FAA_CT1	CAG	high_medium	-0.00166309	0.987194	NS	QASD score
CAG01359: Clostridium sp. CAG:221	CAG	high_medium	0.0763336	0.0992076	OK_sd	QASD score
CAG01366: Streptococcus parasanguinis ATCC 15912	CAG	high_medium	0.0230222	0.722617	NS	QASD score
CAG00135: Bacteroides eggerthii 1_2_48FAA	CAG	high_medium	0.0560861	0.224395	NS	QASD score
CAG01369: Roseburia intestinalis XB6B4	CAG	high_medium	-0.0190097	0.768717	NS	QASD score
CAG01371: Escherichia sp. 4_1_40B	CAG	high_medium	0.0123742	0.835607	NS	QASD score
CAG01372: Oscillibacter sp. KLE 1745	CAG	high_medium	0.0520062	0.268081	NS	QASD score
CAG01379: [Clostridium] hathewayi 12489931	CAG	high_medium	0.000412614	0.998497	NS	QASD score
CAG01380: Firmicutes bacterium ASF500	CAG	high_medium	-0.0581154	0.287859	NS	QASD score
CAG01386: Ruminococcus sp. SR1/5	CAG	high_medium	0.0370511	0.522149	NS	QASD score
CAG00384: Alistipes shahii WAL 8301	CAG	high_medium	-0.0148794	0.816285	NS	QASD score
CAG01399: Oscillibacter sp. CAG:155	CAG	high_medium	0.0352827	0.449297	NS	QASD score
CAG01402: Turicibacter sp. HGF1	CAG	high_medium	0.0416277	0.336338	NS	QASD score
CAG00170: Victivallis vadensis ATCC BAA-548	CAG	high_medium	0.0164709	0.768717	NS	QASD score
CAG01408: Butyricimonas virosa DSM 23226	CAG	high_medium	0.0353417	0.449297	NS	QASD score
CAG01551: Oscillibacter sp. CAG:155	CAG	high_medium	0.0362385	0.449297	NS	QASD score
CAG00140: Subdoligranulum sp. 4_3_54A2FAA	CAG	high_medium	0.00823544	0.894983	NS	QASD score
CAG00141: Parabacteroides sp. D13	CAG	high_medium	-0.0725948	0.179501	NS	QASD score
CAG00142: Bacteroides stercoris ATCC 43183	CAG	high_medium	-0.0312282	0.55663	NS	QASD score
CAG00022: [Clostridium] clostridioforme 2_1_49FAA	CAG	high_medium	-0.0588186	0.126101	NS	QASD score
CAG00243: Ruminococcus torques ATCC 27756	CAG	high_medium	-0.0837438	0.109663	NS	QASD score
CAG00024: Bacteroides sp. 3_2_5	CAG	high_medium	-0.0545788	0.287859	NS	QASD score
CAG00159: Bacteroides uniformis CL03T12C37	CAG	high_medium	-0.0582039	0.287859	NS	QASD score
CAG00160: uncultured Clostridium sp.	CAG	high_medium	-0.0158814	0.759425	NS	QASD score
CAG00025: [Clostridium] hathewayi DSM 13479	CAG	high_medium	-0.00910277	0.868827	NS	QASD score
CAG00854: Clostridium sp. ATCC 29733	CAG	high_medium	0.0861101	0.0788939	NS	QASD score
CAG00563: Clostridium sp. CAG:91	CAG	high_medium	0.104589	0.058613	OK_sd	QASD score
CAG00175: Bacteroides clarus CAG:160	CAG	high_medium	0.0123195	0.809383	NS	QASD score
CAG00178: Eubacterium sp. CAG:38	CAG	high_medium	0.016673	0.798324	NS	QASD score
CAG00179: Blautia sp. CAG:237	CAG	high_medium	0.033666	0.493502	NS	QASD score
CAG00183: Ruminococcus sp. CAG:60	CAG	high_medium	0.0577028	0.27116	NS	QASD score
CAG00186: Streptococcus salivarius M18	CAG	high_medium	0.0317713	0.590356	NS	QASD score
CAG00187: Sutterella wadsworthensis 3_1_45B	CAG	high_medium	-0.0217212	0.70297	NS	QASD score
CAG00188: Acetobacter sp. CAG:267	CAG	high_medium	-0.00299777	0.952498	NS	QASD score
CAG00189: Roseburia sp. CAG:100	CAG	high_medium	0.0642162	0.190958	NS	QASD score
CAG00190: Victivallis vadensis ATCC BAA-548	CAG	high_medium	0.0623595	0.213266	NS	QASD score
CAG01028: Ruminococcaceae bacterium LM158	CAG	high_medium	0.052162	0.336338	NS	QASD score
CAG00194: Eubacterium hallii SM61	CAG	high_medium	0.0449286	0.423253	NS	QASD score
CAG50001: Firmicutes bacterium CAG:56	CAG	high_medium	0.0330849	0.575292	NS	QASD score
CAG00208: Faecalibacterium 8 (Ruminococcus sp. CAG:330)	CAG	high_medium	0.0979832	0.0738385	NS	QASD score
CAG00209: Tannerella sp. CAG:51	CAG	high_medium	-0.00663551	0.913514	NS	QASD score
CAG00210: Ruminococcus bicirculans	CAG	high_medium	0.0778872	0.134144	NS	QASD score
CAG00211: Firmicutes bacterium CAG:227	CAG	high_medium	0.00152836	0.984924	NS	QASD score
CAG00212: Bilophila wadsworthia 3_1_6	CAG	high_medium	-0.125161	0.0316279	OK_sd	QASD score
CAG00218: Barnesiella intestinihominis YIT 11860	CAG	high_medium	0.00456823	0.945912	NS	QASD score
CAG00760: Ruminococcus sp. CAG:177	CAG	high_medium	0.0462507	0.333871	NS	QASD score
CAG00006_1: Oscillibacter sp. KLE 1745	CAG	high_medium	0.0586838	0.234697	NS	QASD score
CAG00223: Clostridium sp. 01	CAG	high_medium	0.0986864	0.0656423	OK_sd	QASD score
CAG00353: Eubacterium sp. CAG:252	CAG	high_medium	0.0118648	0.803272	NS	QASD score
CAG00945: Bacteroides xylanisolvens XB1A	CAG	high_medium	-0.0174561	0.790663	NS	QASD score
CAG00429: Eubacterium sp. CAG:248	CAG	high_medium	0.0441245	0.282357	NS	QASD score
CAG00231: Odoribacter splanchnicus DSM 20712	CAG	high_medium	-0.0412993	0.456795	NS	QASD score
CAG00238: Clostridium sp. M62/1	CAG	high_medium	-0.0227864	0.641811	NS	QASD score
CAG00304: Firmicutes bacterium CAG:94	CAG	high_medium	0.0598964	0.27473	NS	QASD score
CAG00239: Lachnospiraceae bacterium 7_1_58FAA	CAG	high_medium	-0.128315	0.029957	OK_sd	QASD score
CAG00242: Roseburia sp. CAG:197	CAG	high_medium	0.0984969	0.0374978	NS	QASD score
CAG00247: Faecalibacterium sp. CAG:74	CAG	high_medium	0.033047	0.394688	NS	QASD score
CAG00248: Roseburia sp. CAG:45	CAG	high_medium	0.01181	0.844935	NS	QASD score
CAG00249: [Clostridium] leptum DSM 753	CAG	high_medium	0.0117048	0.846562	NS	QASD score
CAG00251: Alistipes sp. CAG:157	CAG	high_medium	0.0412741	0.394688	NS	QASD score
CAG00253: Lactococcus lactis subsp. lactis Il1403	CAG	high_medium	-0.0105006	0.816852	NS	QASD score
CAG00254: Ruminococcus gnavus ATCC 29149	CAG	high_medium	-0.0919582	0.0622351	OK_sd	QASD score
CAG00164: Ruminococcus sp. 5_1_39BFAA	CAG	high_medium	-0.0508947	0.354721	NS	QASD score
CAG00259: Firmicutes bacterium CAG:103	CAG	high_medium	-0.0135742	0.790663	NS	QASD score
CAG00265: Firmicutes bacterium CAG:194	CAG	high_medium	0.0160667	0.759425	NS	QASD score
CAG00268: Firmicutes bacterium CAG:24	CAG	high_medium	0.0332449	0.574985	NS	QASD score
CAG00270: Oscillibacter sp. KLE 1745	CAG	high_medium	-0.0481074	0.386099	NS	QASD score
CAG00271: Ruminococcus callidus ATCC 27760	CAG	high_medium	0.0149215	0.761162	NS	QASD score
CAG00272: Faecalibacterium sp. CAG:74	CAG	high_medium	0.06225	0.227512	NS	QASD score
CAG00273: Blautia sp. CAG:37	CAG	high_medium	0.0535935	0.336231	NS	QASD score
CAG00275: Roseburia sp. CAG:18	CAG	high_medium	0.0527641	0.336338	NS	QASD score
CAG00036: Erysipelotrichaceae bacterium 6_1_45	CAG	high_medium	-0.0695634	0.13561	NS	QASD score
CAG00284: uncultured Ruminococcus sp.	CAG	high_medium	0.000686287	0.99834	NS	QASD score
CAG00288: Firmicutes bacterium CAG:95	CAG	high_medium	0.101381	0.0553362	NS	QASD score
CAG00291: Roseburia intestinalis XB6B4	CAG	high_medium	-0.0155572	0.809383	NS	QASD score
CAG00293: Firmicutes bacterium CAG:145	CAG	high_medium	0.0171951	0.768717	NS	QASD score
CAG00294: Firmicutes bacterium CAG:103	CAG	high_medium	0.0956128	0.058613	C: PATGROUPFINAL_C, METFORMIN_C	QASD score
CAG00297: Faecalibacterium prausnitzii A2-165	CAG	high_medium	0.0723633	0.068276	NS	QASD score
CAG00298: Bacteroides intestinalis DSM 17393	CAG	high_medium	0.0472106	0.234565	NS	QASD score
CAG00305: Pseudoflavonifractor capillosus ATCC 29799	CAG	high_medium	0.0268326	0.657137	NS	QASD score
CAG00523: Eubacterium sp. CAG:180	CAG	high_medium	0.0456528	0.336338	NS	QASD score
CAG00302: Azospirillum sp. CAG:239	CAG	high_medium	0.0178182	0.728876	NS	QASD score
CAG00303: Clostridium sp. JCC	CAG	high_medium	0.0514589	0.252547	NS	QASD score
CAG00039: Firmicutes bacterium CAG:170	CAG	high_medium	0.0547093	0.213076	NS	QASD score
CAG00309: Alistipes sp. CAG:29	CAG	high_medium	0.000395773	0.998497	NS	QASD score
CAG00317: Clostridium sp. CAG:230	CAG	high_medium	-0.00346091	0.945912	NS	QASD score
CAG00320: Phascolarctobacterium sp. CAG:207	CAG	high_medium	-0.0436613	0.336338	NS	QASD score
CAG00321: Clostridium sp. CAG:138	CAG	high_medium	0.0898952	0.0772145	C: PATGROUPFINAL_C, METFORMIN_C	QASD score
CAG00324: Firmicutes bacterium CAG:94	CAG	high_medium	0.0805777	0.108655	NS	QASD score
CAG00327: Faecalibacterium sp. CAG:74	CAG	high_medium	0.04972	0.336338	NS	QASD score
CAG00328: Alistipes indistinctus YIT 12060	CAG	high_medium	-0.017654	0.779655	NS	QASD score
CAG00329: Roseburia hominis A2-183	CAG	high_medium	0.108223	0.0501452	C: METFORMIN_C	QASD score
CAG00335: Lachnospiraceae bacterium 5_1_63FAA	CAG	high_medium	0.00213886	0.984924	NS	QASD score
CAG00019_1: Clostridium bartlettii CAG:1329	CAG	high_medium	0.0532778	0.322213	NS	QASD score
CAG00341: Eubacterium sp. CAG:115	CAG	high_medium	0.0553998	0.259236	NS	QASD score
CAG00357: Bacteroides ovatus CL03T12C18	CAG	high_medium	-0.0531136	0.336338	NS	QASD score
CAG00042: uncultured Faecalibacterium sp.	CAG	high_medium	0.0410383	0.384028	NS	QASD score
CAG00360: Alistipes finegoldii CAG:68	CAG	high_medium	-0.0189676	0.768717	NS	QASD score
CAG00366: Coprococcus comes ATCC 27758	CAG	high_medium	-0.0423898	0.449297	NS	QASD score
CAG00367: Firmicutes bacterium CAG:170	CAG	high_medium	0.0617785	0.190958	NS	QASD score
CAG00369: Blautia sp. CAG:257	CAG	high_medium	-0.0548819	0.140326	NS	QASD score
CAG00371: Bacteroides sp. 9_1_42FAA	CAG	high_medium	0.0303777	0.607835	NS	QASD score
CAG00373: Oscillibacter sp. CAG:155	CAG	high_medium	0.00895541	0.843131	NS	QASD score
CAG00044: [Clostridium] symbiosum WAL-14673	CAG	high_medium	-0.073298	0.107316	NS	QASD score
CAG00568: uncultured Faecalibacterium sp.	CAG	high_medium	0.02442	0.67282	NS	QASD score
CAG00492: Subdoligranulum sp. 4_3_54A2FAA	CAG	high_medium	0.0887878	0.0501977	C: PATGROUPFINAL_C	QASD score
CAG00393: Eubacterium sp. CAG:86	CAG	high_medium	0.0699592	0.174098	NS	QASD score
CAG00408: Clostridium sp. CAG:75	CAG	high_medium	0.0837817	0.108655	NS	QASD score
CAG00413: Bacteroides sp. CAG:144	CAG	high_medium	0.0119953	0.809383	NS	QASD score
CAG00414: Eubacterium sp. CAG:76	CAG	high_medium	0.0593828	0.259236	NS	QASD score
CAG00049: Bacteroides caccae CL03T12C61	CAG	high_medium	-0.00762073	0.900259	NS	QASD score
CAG00732: Eubacterium ramulus ATCC 29099	CAG	high_medium	0.0267736	0.576854	NS	QASD score
CAG00420: Acidiphilium sp. CAG:727	CAG	high_medium	0.0421161	0.425198	NS	QASD score
CAG00424: Firmicutes bacterium CAG:137	CAG	high_medium	0.0612648	0.189482	NS	QASD score
CAG00050: Bacteroides thetaiotaomicron VPI-5482	CAG	high_medium	-0.068856	0.202892	NS	QASD score
CAG00426: Paraprevotella clara CAG:116	CAG	high_medium	-0.0265926	0.609123	NS	QASD score
CAG00432: Candidatus Alistipes marseilloanorexicus AP11	CAG	high_medium	0.00900173	0.846562	NS	QASD score
CAG00439: Lachnospiraceae bacterium 7_1_58FAA	CAG	high_medium	0.051581	0.328408	NS	QASD score
CAG00441: Firmicutes bacterium CAG:56	CAG	high_medium	0.0803966	0.128472	NS	QASD score
CAG00052: Parabacteroides goldsteinii CL02T12C30	CAG	high_medium	0.00375142	0.945912	NS	QASD score
CAG00445: Faecalibacterium sp. CAG:74	CAG	high_medium	-0.00637868	0.89044	NS	QASD score
CAG00448: Clostridium sp. CAG:122	CAG	high_medium	0.0528567	0.287859	NS	QASD score
CAG00449: Clostridium sp. CAG:253	CAG	high_medium	0.0863922	0.0402998	OK_sd	QASD score
CAG00450: Erysipelotrichaceae bacterium 3_1_53	CAG	high_medium	-0.0262852	0.571375	NS	QASD score
CAG00452: Clostridium sp. CAG:167	CAG	high_medium	0.123995	0.00834849	OK_sd	QASD score
CAG00454: uncultured Ruminococcaceae bacterium	CAG	high_medium	0.0852722	0.108655	NS	QASD score
CAG00455: Firmicutes bacterium CAG:534	CAG	high_medium	0.116631	0.0374978	OK_sd	QASD score
CAG00460: Clostridium sp. CAG:7	CAG	high_medium	-0.0171866	0.793871	NS	QASD score
CAG00461: Azospirillum sp. CAG:260	CAG	high_medium	-0.0182561	0.727469	NS	QASD score
CAG00463: Faecalibacterium sp. CAG:82	CAG	high_medium	0.0140626	0.816852	NS	QASD score
CAG00055: Roseburia sp. CAG:182	CAG	high_medium	0.0804135	0.0607357	NS	QASD score
CAG00468: Faecalibacterium sp. CAG:74	CAG	high_medium	0.0597912	0.149801	NS	QASD score
CAG00469: Eubacterium sp. CAG:146	CAG	high_medium	-0.029224	0.612758	NS	QASD score
CAG00470: Faecalibacterium sp. CAG:74	CAG	high_medium	0.0641741	0.227512	NS	QASD score
CAG00474: Sutterella wadsworthensis 2_1_59BFAA	CAG	high_medium	0.0307734	0.470198	NS	QASD score
CAG00479: Alistipes sp. CAG:268	CAG	high_medium	0.0249337	0.624589	NS	QASD score
CAG00481: Blautia sp. CAG:237	CAG	high_medium	0.0466296	0.320228	NS	QASD score
CAG00482: Ruminococcus sp. SR1/5	CAG	high_medium	-0.04964	0.367602	NS	QASD score
CAG00008: [Clostridium] bolteae ATCC BAA-613	CAG	high_medium	-0.102328	0.058613	C: PATGROUPFINAL_C, METFORMIN_C	QASD score
CAG00982: Slackia piriformis YIT 12062	CAG	high_medium	0.00423982	0.945912	NS	QASD score
CAG00493: Clostridium sp. CAG:127	CAG	high_medium	0.0868848	0.0788939	OK_sd	QASD score
CAG00497: Firmicutes bacterium CAG:124	CAG	high_medium	0.105309	0.0402998	C: PATGROUPFINAL_C, METFORMIN_C	QASD score
CAG00502: Eubacterium sp. CAG:161	CAG	high_medium	0.0796051	0.108655	NS	QASD score
CAG00505: Firmicutes bacterium CAG:145	CAG	high_medium	-0.0298893	0.512951	NS	QASD score
CAG00506: Ruminococcaceae bacterium D16	CAG	high_medium	0.0441792	0.427995	NS	QASD score
CAG00508: Bacteroidales bacterium ph8	CAG	high_medium	-0.0148162	0.816285	NS	QASD score
CAG00509: Firmicutes bacterium CAG:124	CAG	high_medium	0.0914151	0.0840927	NS	QASD score
CAG00513: Clostridium sp. CAG:448	CAG	high_medium	0.0746874	0.0848277	OK_sd	QASD score
CAG00515: Eubacterium eligens CAG:72	CAG	high_medium	0.0510379	0.354646	NS	QASD score
CAG00516: Firmicutes bacterium CAG:65	CAG	high_medium	0.0659046	0.108655	NS	QASD score
CAG00518: Faecalibacterium sp. CAG:74	CAG	high_medium	0.0245884	0.654011	NS	QASD score
CAG00520: Firmicutes bacterium CAG:56	CAG	high_medium	0.057366	0.289811	NS	QASD score
CAG00519: Clostridium asparagiforme DSM 15981	CAG	high_medium	0.00715759	0.888786	NS	QASD score
CAG00721: Methanobrevibacter smithii TS96C	CAG	high_medium	0.0484611	0.287859	NS	QASD score
CAG01700: Pseudoflavonifractor capillosus ATCC 29799	CAG	high_medium	0.02434	0.702188	NS	QASD score
CAG00611: Ruminococcus bromii L2-63	CAG	high_medium	0.00877858	0.889557	NS	QASD score
CAG00541: Dorea sp. CAG:105	CAG	high_medium	0.0386552	0.487946	NS	QASD score
CAG00490: Coprococcus sp. ART55/1	CAG	high_medium	0.0273462	0.582168	NS	QASD score
CAG00547: Faecalibacterium prausnitzii A2-165	CAG	high_medium	0.0653615	0.0989999	OK_sd	QASD score
CAG00549: Bifidobacterium sp. 12_1_47BFAA	CAG	high_medium	-0.00287146	0.976264	NS	QASD score
CAG00552: Firmicutes bacterium CAG:94	CAG	high_medium	0.0210517	0.717277	NS	QASD score
CAG00554: Roseburia sp. CAG:50	CAG	high_medium	-0.0277588	0.646412	NS	QASD score
CAG00555: Pseudoflavonifractor capillosus ATCC 29799	CAG	high_medium	-0.000943118	0.99766	NS	QASD score
CAG00064: Victivallis vadensis ATCC BAA-548	CAG	high_medium	0.0333249	0.449297	NS	QASD score
CAG00557: Ruminococcus callidus ATCC 27760	CAG	high_medium	0.0743085	0.0788939	OK_sd	QASD score
CAG00558: Ruminococcus lactaris ATCC 29176	CAG	high_medium	0.121178	0.029957	OK_sd	QASD score
CAG00559: Clostridium sp. CAG:226	CAG	high_medium	0.0801777	0.0992076	NS	QASD score
CAG00560: Subdoligranulum sp. 4_3_54A2FAA	CAG	high_medium	0.0188118	0.768717	NS	QASD score
CAG50002: Firmicutes bacterium CAG:238	CAG	high_medium	0.000290514	0.998497	NS	QASD score
CAG00571: Ruminococcus sp. 5_1_39BFAA	CAG	high_medium	0.0410256	0.354721	NS	QASD score
CAG00572: Faecalibacterium sp. CAG:74	CAG	high_medium	0.0519936	0.294538	NS	QASD score
CAG00577: Faecalibacterium prausnitzii L2-6	CAG	high_medium	0.0985348	0.0723538	OK_sd	QASD score
CAG00578: Alistipes putredinis DSM 17216	CAG	high_medium	0.0272325	0.654851	NS	QASD score
CAG00582: Roseburia inulinivorans DSM 16841	CAG	high_medium	0.0144878	0.816852	NS	QASD score
CAG00601: uncultured Faecalibacterium sp.	CAG	high_medium	0.00629868	0.922661	NS	QASD score
CAG00596: Clostridium sp. CAG:169	CAG	high_medium	-8.4207e-06	0.999895	NS	QASD score
CAG00597: Candidatus Alistipes marseilloanorexicus AP11	CAG	high_medium	0.00218517	0.984924	NS	QASD score
CAG00103: Clostridium asparagiforme DSM 15981	CAG	high_medium	0.028323	0.476313	NS	QASD score
CAG00603: Firmicutes bacterium CAG:114	CAG	high_medium	-0.0356196	0.453799	NS	QASD score
CAG00604: Firmicutes bacterium CAG:110	CAG	high_medium	0.112168	0.0374978	OK_sd	QASD score
CAG00607: Eubacterium sp. CAG:251	CAG	high_medium	0.0411225	0.336338	NS	QASD score
CAG00766: Firmicutes bacterium CAG:176	CAG	high_medium	0.0955665	0.058613	C: PATGROUPFINAL_C	QASD score
CAG00612: Faecalibacterium prausnitzii A2-165	CAG	high_medium	-0.00965854	0.876495	NS	QASD score
CAG00618: Firmicutes bacterium CAG:170	CAG	high_medium	0.0459223	0.408779	NS	QASD score
CAG00619: Faecalibacterium prausnitzii L2-6	CAG	high_medium	0.101432	0.058613	NS	QASD score
CAG00301: Akkermansia muciniphila ATCC BAA-835	CAG	high_medium	0.0762536	0.132139	NS	QASD score
CAG00620: Ruminococcus obeum ATCC 29174	CAG	high_medium	0.0612606	0.267306	NS	QASD score
CAG00621: Firmicutes bacterium CAG:272	CAG	high_medium	0.0571892	0.140326	NS	QASD score
CAG00783: Oscillibacter sp. CAG:241	CAG	high_medium	0.047518	0.251586	NS	QASD score
CAG00628: uncultured Faecalibacterium sp.	CAG	high_medium	0.0487053	0.373846	NS	QASD score
CAG00629: Firmicutes bacterium CAG:124	CAG	high_medium	0.0611511	0.234697	NS	QASD score
CAG00635: Bifidobacterium bifidum S17	CAG	high_medium	-0.051362	0.190958	NS	QASD score
CAG00636: Roseburia sp. CAG:309	CAG	high_medium	0.0981517	0.0402261	C: PATGROUPFINAL_C, METFORMIN_C	QASD score
CAG00637: Firmicutes bacterium CAG:240	CAG	high_medium	0.0870953	0.0402998	C: METFORMIN_C	QASD score
CAG00639: Eubacterium sp. CAG:156	CAG	high_medium	0.0797566	0.0985691	OK_sd	QASD score
CAG00643: Acidiphilium sp. CAG:727	CAG	high_medium	0.0465707	0.234565	NS	QASD score
CAG00644: Clostridium sp. CAG:226	CAG	high_medium	0.0554292	0.190958	NS	QASD score
CAG00650: Dorea formicigenerans ATCC 27755	CAG	high_medium	0.015452	0.809383	NS	QASD score
CAG00651: Lachnospiraceae bacterium CAG:215	CAG	high_medium	-0.0660814	0.126022	NS	QASD score
CAG00088: Clostridium sp. CAG:7	CAG	high_medium	-0.0418003	0.336338	NS	QASD score
CAG00666: Clostridium sp. CAG:43	CAG	high_medium	-0.0210391	0.755739	NS	QASD score
CAG00667: Faecalibacterium cf. prausnitzii KLE1255	CAG	high_medium	0.0865058	0.107316	NS	QASD score
CAG00653: Eubacterium siraeum CAG:80	CAG	high_medium	0.101937	0.058613	C: PATGROUPFINAL_C, METFORMIN_C	QASD score
CAG00669: Firmicutes bacterium CAG:103	CAG	high_medium	0.0726496	0.132139	NS	QASD score
CAG00670: Firmicutes bacterium CAG:124	CAG	high_medium	0.108071	0.0383647	C: PATGROUPFINAL_C	QASD score
CAG00672: Clostridium sp. CAG:169	CAG	high_medium	0.0184497	0.750009	NS	QASD score
CAG00675: Clostridium sp. CAG:217	CAG	high_medium	-0.0503263	0.311989	NS	QASD score
CAG00676: Firmicutes bacterium CAG:176	CAG	high_medium	0.0639973	0.134144	NS	QASD score
CAG00686: Prevotella copri DSM 18205	CAG	high_medium	0.011229	0.833237	NS	QASD score
CAG00011: Escherichia coli D9	CAG	high_medium	-0.0103154	0.868827	NS	QASD score
CAG01051: Oscillibacter sp. KLE 1745	CAG	high_medium	0.0906993	0.0914195	NS	QASD score
CAG00692: Clostridium sp. CAG:1024	CAG	high_medium	-0.0341922	0.561082	NS	QASD score
CAG00983: Clostridium sp. CAG:269	CAG	high_medium	0.0695592	0.0985691	NS	QASD score
CAG00696: Acidiphilium sp. CAG:727	CAG	high_medium	0.157421	0.00203285	OK_sd	QASD score
CAG00071: Bacteroides cellulosilyticus DSM 14838	CAG	high_medium	0.0595133	0.26732	NS	QASD score
CAG00697: [Clostridium] hathewayi WAL-18680	CAG	high_medium	0.0339523	0.563598	NS	QASD score
CAG00702: Bifidobacterium adolescentis L2-32	CAG	high_medium	-0.0498168	0.354721	NS	QASD score
CAG00708: Alistipes senegalensis JC50	CAG	high_medium	-0.00724601	0.900259	NS	QASD score
CAG00711: Bacteroides plebeius CAG:211	CAG	high_medium	0.0386342	0.333871	NS	QASD score
CAG00713: Firmicutes bacterium CAG:270	CAG	high_medium	0.0237927	0.67282	NS	QASD score
CAG00718: Eubacterium ventriosum ATCC 27560	CAG	high_medium	0.00517031	0.944362	NS	QASD score
CAG00719: Firmicutes bacterium CAG:272	CAG	high_medium	0.0733611	0.0848277	NS	QASD score
CAG00720: Anaerotruncus colihominis DSM 17241	CAG	high_medium	-0.0615511	0.234697	NS	QASD score
CAG00727: Eggerthella sp. HGA1	CAG	high_medium	-0.0664393	0.187095	NS	QASD score
CAG00731: Proteobacteria bacterium CAG:139	CAG	high_medium	-0.0195108	0.654851	NS	QASD score
CAG00736: Ruminococcus torques L2-14	CAG	high_medium	-0.0199655	0.767263	NS	QASD score
CAG00745: Dialister invisus DSM 15470	CAG	high_medium	-0.0107953	0.827129	NS	QASD score
CAG00751: Firmicutes bacterium CAG:238	CAG	high_medium	0.0855922	0.0374978	OK_sd	QASD score
CAG00961: Ruminococcaceae bacterium LM158	CAG	high_medium	0.017814	0.737271	NS	QASD score
CAG00753: Azospirillum sp. CAG:239	CAG	high_medium	-0.0149552	0.768365	NS	QASD score
CAG00755: uncultured Faecalibacterium sp.	CAG	high_medium	0.0494842	0.367602	NS	QASD score
CAG00756: Tannerella sp. CAG:118	CAG	high_medium	0.0295651	0.582168	NS	QASD score
CAG00761: Acinetobacter sp. CAG:196	CAG	high_medium	0.0651173	0.140326	NS	QASD score
CAG00764: [Clostridium] hathewayi WAL-18680	CAG	high_medium	-0.0464359	0.394688	NS	QASD score
CAG00112: Blautia sp. CAG:52	CAG	high_medium	0.0309924	0.599129	NS	QASD score
CAG00773: Firmicutes bacterium CAG:176	CAG	high_medium	0.080805	0.0914195	NS	QASD score
CAG00775: Firmicutes bacterium CAG:102	CAG	high_medium	0.0428782	0.423253	NS	QASD score
CAG00792: Firmicutes bacterium CAG:65	CAG	high_medium	-0.0135952	0.825314	NS	QASD score
CAG00780: Firmicutes bacterium CAG:41	CAG	high_medium	0.0386889	0.493502	NS	QASD score
CAG00782: Eubacterium rectale CAG:36	CAG	high_medium	-0.0129637	0.833237	NS	QASD score
CAG00079: Clostridium sp. CAG:7	CAG	high_medium	-0.0214096	0.751218	NS	QASD score
CAG00791: Clostridium sp. CAG:265	CAG	high_medium	0.0545409	0.163775	NS	QASD score
CAG00796: Eubacterium sp. CAG:202	CAG	high_medium	0.0245211	0.582168	NS	QASD score
CAG00799: Dorea longicatena DSM 13814	CAG	high_medium	-0.0180919	0.779655	NS	QASD score
CAG00805: Ruminococcaceae bacterium D16	CAG	high_medium	-0.0153088	0.752306	NS	QASD score
CAG00807: Holdemanella biformis DSM 3989	CAG	high_medium	-0.0071997	0.894983	NS	QASD score
CAG00808: Firmicutes bacterium CAG:114	CAG	high_medium	-0.00223991	0.975917	NS	QASD score
CAG00812: Catenibacterium sp. CAG:290	CAG	high_medium	-0.0307229	0.449297	NS	QASD score
CAG00814: Eubacterium sp. CAG:192	CAG	high_medium	0.00905225	0.844935	NS	QASD score
CAG00817: Ruminococcus sp. CAG:382	CAG	high_medium	0.0299356	0.449297	NS	QASD score
CAG00818: bacterium LF-3	CAG	high_medium	0.0265294	0.597555	NS	QASD score
CAG00824: Acidiphilium sp. CAG:727	CAG	high_medium	0.0492274	0.325425	NS	QASD score
CAG00828: Oscillibacter sp. CAG:241	CAG	high_medium	0.0202813	0.670101	NS	QASD score
CAG00830: Ruminococcus sp. CAG:254	CAG	high_medium	0.0377079	0.408848	NS	QASD score
CAG00831: Firmicutes bacterium CAG:272	CAG	high_medium	0.0715844	0.108655	NS	QASD score
CAG00849: Firmicutes bacterium CAG:238	CAG	high_medium	0.076721	0.0772145	C: PATGROUPFINAL_C, METFORMIN_C	QASD score
CAG00086: Bacteroides massiliensis B84634 = Timone 84634 = DSM 17679 = JCM 13223	CAG	high_medium	-0.000985222	0.99766	NS	QASD score
CAG00850: Ruminococcus sp. CAG:17	CAG	high_medium	-0.0331776	0.427995	NS	QASD score
CAG00851: Firmicutes bacterium CAG:103	CAG	high_medium	0.075601	0.0622351	C: PATGROUPFINAL_C, METFORMIN_C	QASD score
CAG00852: [Clostridium] spiroforme DSM 1552	CAG	high_medium	0.0311692	0.528818	NS	QASD score
CAG00858: Streptococcus thermophilus ND03	CAG	high_medium	0.113936	0.0383647	OK_sd	QASD score
CAG00861: Oscillibacter sp. CAG:241	CAG	high_medium	0.0419309	0.354646	NS	QASD score
CAG00862: Firmicutes bacterium CAG:129	CAG	high_medium	0.0864258	0.100612	NS	QASD score
CAG00863: Firmicutes bacterium CAG:272	CAG	high_medium	0.107878	0.0374978	OK_sd	QASD score
CAG00891: Staphylococcus sp. CAG:324	CAG	high_medium	0.041013	0.294538	NS	QASD score
CAG00869: Roseburia sp. CAG:45	CAG	high_medium	0.112193	0.0402261	NS	QASD score
CAG00872: Firmicutes bacterium CAG:240	CAG	high_medium	0.124833	0.0127047	OK_sd	QASD score
CAG00873: Butyricimonas virosa DSM 23226	CAG	high_medium	0.0370679	0.488928	NS	QASD score
CAG00879: Ruminococcaceae bacterium D16	CAG	high_medium	0.0381837	0.427995	NS	QASD score
CAG00880: Subdoligranulum sp. CAG:314	CAG	high_medium	0.0221422	0.612758	NS	QASD score
CAG00013: Clostridiales bacterium 1_7_47FAA	CAG	high_medium	-0.0850322	0.0914195	NS	QASD score
CAG00893: Eubacterium desmolans ATCC 43058	CAG	high_medium	0.0553871	0.252547	NS	QASD score
CAG00895: Faecalibacterium sp. CAG:74	CAG	high_medium	0.0513663	0.282357	NS	QASD score
CAG00897: Firmicutes bacterium CAG:83	CAG	high_medium	0.0338386	0.567875	NS	QASD score
CAG00903: Desulfovibrio piger ATCC 29098	CAG	high_medium	0.00941013	0.844935	NS	QASD score
CAG00908: Intestinibacter bartlettii DSM 16795	CAG	high_medium	0.122344	0.0127047	OK_sd	QASD score
CAG00909: Parasutterella excrementihominis YIT 11859	CAG	high_medium	0.0383268	0.488928	NS	QASD score
CAG00918: Collinsella sp. CAG:289	CAG	high_medium	-0.0134857	0.794756	NS	QASD score
CAG00919: [Clostridium] methylpentosum DSM 5476	CAG	high_medium	0.0510631	0.234697	NS	QASD score
CAG00928: Acidiphilium sp. CAG:727	CAG	high_medium	0.0838407	0.0383647	OK_sd	QASD score
CAG00931: Oscillibacter sp. 1-3	CAG	high_medium	-0.0217338	0.749432	NS	QASD score
CAG00934: Clostridium sp. CAG:448	CAG	high_medium	0.0544777	0.213266	NS	QASD score
CAG00936: Eggerthella sp. CAG:209	CAG	high_medium	0.0833944	0.0914195	NS	QASD score
CAG00937: Clostridium sp. CAG:7	CAG	high_medium	0.0795672	0.132139	NS	QASD score
CAG00939: Firmicutes bacterium CAG:313	CAG	high_medium	0.0381121	0.364456	NS	QASD score
CAG00941: Oscillibacter sp. CAG:241	CAG	high_medium	0.0336407	0.55663	NS	QASD score
CAG00943: Firmicutes bacterium CAG:212	CAG	high_medium	-0.028904	0.55663	NS	QASD score
CAG00950: Haemophilus parainfluenzae T3T1	CAG	high_medium	0.0678498	0.124131	NS	QASD score
CAG01094: Clostridium sp. CAG:273	CAG	high_medium	0.000568397	0.99834	NS	QASD score
CAG00957: Subdoligranulum sp. 4_3_54A2FAA	CAG	high_medium	0.0177045	0.759425	NS	QASD score
CAG00962: Dorea longicatena AGR2136	CAG	high_medium	0.00954065	0.876495	NS	QASD score
CAG00965: Firmicutes bacterium CAG:238	CAG	high_medium	0.0995874	0.0383647	OK_sd	QASD score
CAG00967: Firmicutes bacterium CAG:176	CAG	high_medium	0.0830997	0.0402998	OK_sd	QASD score
CAG00969: Clostridium sp. L2-50	CAG	high_medium	0.00825228	0.874579	NS	QASD score
CAG00974: Eubacterium desmolans ATCC 43058	CAG	high_medium	0.0143152	0.816852	NS	QASD score
CAG00101: Ruminococcus sp. CAG:17	CAG	high_medium	0.0938866	0.0772145	OK_sd	QASD score
CAG00975: Veillonella atypica ACS-134-V-Col7a	CAG	high_medium	0.071016	0.139682	NS	QASD score
CAG00984: Oscillibacter sp. CAG:241	CAG	high_medium	0.0637826	0.172238	NS	QASD score
CAG00014: Lachnospiraceae bacterium 3_1_57FAA_CT1	CAG	medium_low	0.0319165	0.667951	NS	QASD score
CAG00102: Lachnospiraceae bacterium 3_1_57FAA_CT1	CAG	medium_low	0.00813279	0.907605	NS	QASD score
CAG00994: Firmicutes bacterium CAG:124	CAG	medium_low	0.0522659	0.465776	NS	QASD score
CAG00996: Firmicutes bacterium CAG:94	CAG	medium_low	0.0327604	0.606323	NS	QASD score
CAG01001: Firmicutes bacterium CAG:94	CAG	medium_low	0.0220891	0.690058	NS	QASD score
CAG01003: Faecalibacterium sp. CAG:74	CAG	medium_low	0.0253186	0.697627	NS	QASD score
CAG01011: uncultured Dorea sp.	CAG	medium_low	0.040157	0.574187	NS	QASD score
CAG01015: Firmicutes bacterium CAG:65	CAG	medium_low	0.0428552	0.507452	NS	QASD score
CAG01017: Faecalibacterium sp. CAG:74	CAG	medium_low	0.0120533	0.872398	NS	QASD score
CAG01019: Senegalimassilia anaerobia JC110	CAG	medium_low	-0.0335417	0.619264	NS	QASD score
CAG01024: [Clostridium] leptum DSM 753	CAG	medium_low	0.0433517	0.481605	NS	QASD score
CAG01025: [Clostridium] citroniae WAL-17108	CAG	medium_low	-0.0157134	0.861813	NS	QASD score
CAG00580: Clostridium sp. CAG:62	CAG	medium_low	0.0961003	0.11251	NS	QASD score
CAG01030: bacterium LF-3	CAG	medium_low	0.100201	0.11251	NS	QASD score
CAG01035: Coprococcus catus GD/7	CAG	medium_low	0.0263951	0.667951	NS	QASD score
CAG01036: Eubacterium sp. CAG:274	CAG	medium_low	-0.00315311	0.955765	NS	QASD score
CAG01039: Faecalibacterium cf. prausnitzii KLE1255	CAG	medium_low	0.0681911	0.301386	NS	QASD score
CAG01040: Clostridium asparagiforme DSM 15981	CAG	medium_low	-0.00474008	0.953826	NS	QASD score
CAG01046: Pseudoflavonifractor capillosus ATCC 29799	CAG	medium_low	0.0895197	0.11251	NS	QASD score
CAG01052: Firmicutes bacterium CAG:103	CAG	medium_low	0.0259194	0.724742	NS	QASD score
CAG01637: Firmicutes bacterium CAG:65	CAG	medium_low	0.0899573	0.18015	NS	QASD score
CAG01056: Haemophilus parainfluenzae T3T1	CAG	medium_low	-0.000600757	0.994314	NS	QASD score
CAG01061: Clostridium sp. CAG:245	CAG	medium_low	0.0751988	0.17677	NS	QASD score
CAG01065: Firmicutes bacterium CAG:65	CAG	medium_low	0.0526027	0.301386	NS	QASD score
CAG00487: Prevotella sp. CAG:279	CAG	medium_low	-0.0216307	0.68557	NS	QASD score
CAG01086: Firmicutes bacterium CAG:124	CAG	medium_low	-0.00286488	0.962842	NS	QASD score
CAG00015: [Clostridium] hathewayi 12489931	CAG	medium_low	-0.0343959	0.606323	NS	QASD score
CAG01090: Firmicutes bacterium CAG:110	CAG	medium_low	0.00788277	0.912624	NS	QASD score
CAG01115: Eggerthella sp. CAG:298	CAG	medium_low	0.0339202	0.543055	NS	QASD score
CAG01132: butyrate-producing bacterium SS3/4	CAG	medium_low	0.0778276	0.285554	NS	QASD score
CAG01133: Senegalimassilia anaerobia JC110	CAG	medium_low	-0.0366288	0.574187	NS	QASD score
CAG00116: Bacteroides nordii CL02T12C05	CAG	medium_low	0.0365524	0.568178	NS	QASD score
CAG01146: Oscillibacter sp. CAG:155	CAG	medium_low	0.0587283	0.419911	NS	QASD score
CAG00117: Parabacteroides merdae ATCC 43184	CAG	medium_low	-0.0231205	0.772496	NS	QASD score
CAG01155: Ruminococcus obeum A2-162	CAG	medium_low	0.0205056	0.772496	NS	QASD score
CAG01156: Lachnospira multipara	CAG	medium_low	0.0183665	0.772496	NS	QASD score
CAG00118: Bacteroides vulgatus PC510	CAG	medium_low	0.000128486	0.999972	NS	QASD score
CAG01159: Veillonella sp. oral taxon 158 str. F0412	CAG	medium_low	0.0315797	0.574042	NS	QASD score
CAG01162: Roseburia sp. CAG:45	CAG	medium_low	0.0557766	0.301386	NS	QASD score
CAG01165: Bacteroides xylanisolvens XB1A	CAG	medium_low	-0.0212487	0.790943	NS	QASD score
CAG01169: Ruminococcus sp. CAG:563	CAG	medium_low	0.0106817	0.888278	NS	QASD score
CAG01183: Clostridiales bacterium NK3B98	CAG	medium_low	0.036292	0.507452	NS	QASD score
CAG00121: Bacteroides finegoldii DSM 17565	CAG	medium_low	3.47258e-06	1	NS	QASD score
CAG01188: Firmicutes bacterium CAG:321	CAG	medium_low	0.0481925	0.337256	NS	QASD score
CAG01190: Butyricimonas virosa DSM 23226	CAG	medium_low	0.0162586	0.851751	NS	QASD score
CAG01197: Dialister succinatiphilus YIT 11850	CAG	medium_low	-0.0622773	0.301386	NS	QASD score
CAG01202: Bacteroides cellulosilyticus DSM 14838	CAG	medium_low	-0.00313227	0.9689	NS	QASD score
CAG01205: Phascolarctobacterium succinatutens YIT 12067	CAG	medium_low	-0.010324	0.885549	NS	QASD score
CAG01207: Oscillibacter sp. 1-3	CAG	medium_low	0.032368	0.667951	NS	QASD score
CAG01208: Coprococcus catus GD/7	CAG	medium_low	0.0304337	0.68557	NS	QASD score
CAG01214: Firmicutes bacterium CAG:56	CAG	medium_low	0.0198771	0.803019	NS	QASD score
CAG01215: Lachnospiraceae bacterium 7_1_58FAA	CAG	medium_low	0.0249436	0.69807	NS	QASD score
CAG01220: Phascolarctobacterium succinatutens CAG:287	CAG	medium_low	-0.0116297	0.872398	NS	QASD score
CAG01222: Ruminococcus obeum A2-162	CAG	medium_low	0.0307046	0.68557	NS	QASD score
CAG00267: Clostridium sp. CAG:58	CAG	medium_low	0.0765601	0.266841	NS	QASD score
CAG01223: Firmicutes bacterium CAG:114	CAG	medium_low	-0.00688266	0.921923	NS	QASD score
CAG01225: Firmicutes bacterium CAG:103	CAG	medium_low	0.0592492	0.301386	NS	QASD score
CAG01228: [Clostridium] hathewayi WAL-18680	CAG	medium_low	0.0603709	0.419911	NS	QASD score
CAG01235: Ruminococcus sp. 5_1_39BFAA	CAG	medium_low	-0.0010383	0.992575	NS	QASD score
CAG01237: Oscillibacter sp. KLE 1745	CAG	medium_low	0.0716325	0.17677	NS	QASD score
CAG01238: butyrate-producing bacterium SS3/4	CAG	medium_low	0.0135049	0.885549	NS	QASD score
CAG01239: Ruminococcus sp. CAG:17	CAG	medium_low	0.0052818	0.944852	NS	QASD score
CAG01245: Clostridium sp. ATCC 29733	CAG	medium_low	0.0208424	0.772496	NS	QASD score
CAG01253: Eubacterium sp. CAG:274	CAG	medium_low	0.0188943	0.785853	NS	QASD score
CAG00010_1: Faecalibacterium sp. CAG:74	CAG	medium_low	0.096069	0.10782	NS	QASD score
CAG01263: [Clostridium] bolteae ATCC BAA-613	CAG	medium_low	-0.0547279	0.461716	NS	QASD score
CAG01272: Adlercreutzia equolifaciens DSM 19450	CAG	medium_low	0.0747231	0.301386	NS	QASD score
CAG01276: Blautia sp. CAG:257	CAG	medium_low	-0.0226239	0.671997	NS	QASD score
CAG00020: Clostridium sp. KLE 1755	CAG	medium_low	0.0635656	0.285554	NS	QASD score
CAG01281: Subdoligranulum sp. 4_3_54A2FAA	CAG	medium_low	0.00600757	0.926252	NS	QASD score
CAG50003: Marvinbryantia formatexigens DSM 14469	CAG	medium_low	0.0477723	0.500455	NS	QASD score
CAG00342: Bifidobacterium pseudocatenulatum DSM 20438 = JCM 1200 = LMG 10505	CAG	medium_low	-0.0405494	0.481636	NS	QASD score
CAG01299: bacterium MS4	CAG	medium_low	-0.00404556	0.955765	NS	QASD score
CAG01301: Ruminococcus obeum A2-162	CAG	medium_low	0.0320589	0.667951	NS	QASD score
CAG01302: Marvinbryantia formatexigens DSM 14469	CAG	medium_low	0.0500816	0.419911	NS	QASD score
CAG01308: Firmicutes bacterium CAG:124	CAG	medium_low	0.048578	0.481636	NS	QASD score
CAG01320: [Clostridium] clostridioforme 90A7	CAG	medium_low	0.0433587	0.507452	NS	QASD score
CAG01321: Faecalibacterium prausnitzii SL3/3	CAG	medium_low	0.0219571	0.785853	NS	QASD score
CAG01323: Parabacteroides merdae ATCC 43184	CAG	medium_low	-0.0106956	0.907605	NS	QASD score
CAG01325: Marvinbryantia formatexigens DSM 14469	CAG	medium_low	0.0525159	0.443222	NS	QASD score
CAG02021: butyrate-producing bacterium SS3/4	CAG	medium_low	0.0529465	0.419911	NS	QASD score
CAG01356: Butyricimonas virosa DSM 23226	CAG	medium_low	0.0298226	0.667951	NS	QASD score
CAG01358: Lachnospiraceae bacterium 3_1_57FAA_CT1	CAG	medium_low	0.0340973	0.574187	NS	QASD score
CAG01359: Clostridium sp. CAG:221	CAG	medium_low	0.024131	0.690058	NS	QASD score
CAG01366: Streptococcus parasanguinis ATCC 15912	CAG	medium_low	-0.00511512	0.949702	NS	QASD score
CAG00135: Bacteroides eggerthii 1_2_48FAA	CAG	medium_low	0.00822655	0.907605	NS	QASD score
CAG01369: Roseburia intestinalis XB6B4	CAG	medium_low	0.0442581	0.524096	NS	QASD score
CAG01371: Escherichia sp. 4_1_40B	CAG	medium_low	-0.0107407	0.905155	NS	QASD score
CAG01372: Oscillibacter sp. KLE 1745	CAG	medium_low	0.0365802	0.509218	NS	QASD score
CAG01379: [Clostridium] hathewayi 12489931	CAG	medium_low	-0.00788277	0.907605	NS	QASD score
CAG01380: Firmicutes bacterium ASF500	CAG	medium_low	0.0485953	0.500455	NS	QASD score
CAG01386: Ruminococcus sp. SR1/5	CAG	medium_low	0.00783762	0.923209	NS	QASD score
CAG00384: Alistipes shahii WAL 8301	CAG	medium_low	0.0868215	0.201576	NS	QASD score
CAG01399: Oscillibacter sp. CAG:155	CAG	medium_low	0.0255235	0.667951	NS	QASD score
CAG01402: Turicibacter sp. HGF1	CAG	medium_low	-0.0104073	0.88341	NS	QASD score
CAG00170: Victivallis vadensis ATCC BAA-548	CAG	medium_low	0.0519047	0.419911	NS	QASD score
CAG01408: Butyricimonas virosa DSM 23226	CAG	medium_low	-0.00512206	0.943336	NS	QASD score
CAG01551: Oscillibacter sp. CAG:155	CAG	medium_low	0.0337605	0.568178	NS	QASD score
CAG00140: Subdoligranulum sp. 4_3_54A2FAA	CAG	medium_low	0.00855297	0.915028	NS	QASD score
CAG00141: Parabacteroides sp. D13	CAG	medium_low	0.0370559	0.619264	NS	QASD score
CAG00142: Bacteroides stercoris ATCC 43183	CAG	medium_low	0.0331076	0.619264	NS	QASD score
CAG00022: [Clostridium] clostridioforme 2_1_49FAA	CAG	medium_low	-0.053075	0.363669	NS	QASD score
CAG00243: Ruminococcus torques ATCC 27756	CAG	medium_low	0.0143904	0.872398	NS	QASD score
CAG00024: Bacteroides sp. 3_2_5	CAG	medium_low	-0.00531305	0.944852	NS	QASD score
CAG00159: Bacteroides uniformis CL03T12C37	CAG	medium_low	0.00339966	0.966962	NS	QASD score
CAG00160: uncultured Clostridium sp.	CAG	medium_low	0.0306004	0.574187	NS	QASD score
CAG00025: [Clostridium] hathewayi DSM 13479	CAG	medium_low	0.0080182	0.915028	NS	QASD score
CAG00854: Clostridium sp. ATCC 29733	CAG	medium_low	0.0295968	0.661344	NS	QASD score
CAG00563: Clostridium sp. CAG:91	CAG	medium_low	0.0153141	0.872398	NS	QASD score
CAG00175: Bacteroides clarus CAG:160	CAG	medium_low	0.0229225	0.690058	NS	QASD score
CAG00178: Eubacterium sp. CAG:38	CAG	medium_low	0.0461749	0.507452	NS	QASD score
CAG00179: Blautia sp. CAG:237	CAG	medium_low	0.0257562	0.68557	NS	QASD score
CAG00183: Ruminococcus sp. CAG:60	CAG	medium_low	0.0275723	0.690058	NS	QASD score
CAG00186: Streptococcus salivarius M18	CAG	medium_low	-0.0181373	0.838543	NS	QASD score
CAG00187: Sutterella wadsworthensis 3_1_45B	CAG	medium_low	-0.0247595	0.717513	NS	QASD score
CAG00189: Roseburia sp. CAG:100	CAG	medium_low	0.0575824	0.366557	NS	QASD score
CAG00190: Victivallis vadensis ATCC BAA-548	CAG	medium_low	0.0199535	0.785853	NS	QASD score
CAG01028: Ruminococcaceae bacterium LM158	CAG	medium_low	0.00708407	0.933631	NS	QASD score
CAG00194: Eubacterium hallii SM61	CAG	medium_low	-0.0270792	0.724742	NS	QASD score
CAG50001: Firmicutes bacterium CAG:56	CAG	medium_low	0.047057	0.507452	NS	QASD score
CAG00208: Faecalibacterium 8 (Ruminococcus sp. CAG:330)	CAG	medium_low	0.0452061	0.509218	NS	QASD score
CAG00209: Tannerella sp. CAG:51	CAG	medium_low	0.0197069	0.803019	NS	QASD score
CAG00210: Ruminococcus bicirculans	CAG	medium_low	0.0210647	0.785982	NS	QASD score
CAG00212: Bilophila wadsworthia 3_1_6	CAG	medium_low	0.0347432	0.661344	NS	QASD score
CAG00218: Barnesiella intestinihominis YIT 11860	CAG	medium_low	0.0102684	0.907605	NS	QASD score
CAG00760: Ruminococcus sp. CAG:177	CAG	medium_low	0.00138209	0.987806	NS	QASD score
CAG00006_1: Oscillibacter sp. KLE 1745	CAG	medium_low	0.00796263	0.915028	NS	QASD score
CAG00223: Clostridium sp. 01	CAG	medium_low	0.0328298	0.667951	NS	QASD score
CAG00945: Bacteroides xylanisolvens XB1A	CAG	medium_low	0.0112651	0.905155	NS	QASD score
CAG00429: Eubacterium sp. CAG:248	CAG	medium_low	-0.0377782	0.482163	NS	QASD score
CAG00231: Odoribacter splanchnicus DSM 20712	CAG	medium_low	0.0309477	0.68557	NS	QASD score
CAG00238: Clostridium sp. M62/1	CAG	medium_low	0.00464979	0.944852	NS	QASD score
CAG00304: Firmicutes bacterium CAG:94	CAG	medium_low	0.0626176	0.419911	NS	QASD score
CAG00239: Lachnospiraceae bacterium 7_1_58FAA	CAG	medium_low	-0.046036	0.507452	NS	QASD score
CAG00242: Roseburia sp. CAG:197	CAG	medium_low	0.0167066	0.785853	NS	QASD score
CAG00248: Roseburia sp. CAG:45	CAG	medium_low	0.0736361	0.301386	NS	QASD score
CAG00249: [Clostridium] leptum DSM 753	CAG	medium_low	0.0255825	0.73565	NS	QASD score
CAG00251: Alistipes sp. CAG:157	CAG	medium_low	0.0368615	0.532496	NS	QASD score
CAG00253: Lactococcus lactis subsp. lactis Il1403	CAG	medium_low	0.0436469	0.419911	NS	QASD score
CAG00254: Ruminococcus gnavus ATCC 29149	CAG	medium_low	-0.0212487	0.779685	NS	QASD score
CAG00164: Ruminococcus sp. 5_1_39BFAA	CAG	medium_low	-0.0168247	0.851751	NS	QASD score
CAG00259: Firmicutes bacterium CAG:103	CAG	medium_low	0.0417474	0.465776	NS	QASD score
CAG00265: Firmicutes bacterium CAG:194	CAG	medium_low	0.00777164	0.907605	NS	QASD score
CAG00268: Firmicutes bacterium CAG:24	CAG	medium_low	0.0485328	0.500455	NS	QASD score
CAG00270: Oscillibacter sp. KLE 1745	CAG	medium_low	-0.0334063	0.667951	NS	QASD score
CAG00272: Faecalibacterium sp. CAG:74	CAG	medium_low	0.090308	0.11251	NS	QASD score
CAG00273: Blautia sp. CAG:37	CAG	medium_low	0.0258812	0.733527	NS	QASD score
CAG00275: Roseburia sp. CAG:18	CAG	medium_low	-0.0163177	0.85693	NS	QASD score
CAG00036: Erysipelotrichaceae bacterium 6_1_45	CAG	medium_low	-0.0081189	0.915028	NS	QASD score
CAG00284: uncultured Ruminococcus sp.	CAG	medium_low	0.0521964	0.481636	NS	QASD score
CAG00288: Firmicutes bacterium CAG:95	CAG	medium_low	0.078727	0.218078	NS	QASD score
CAG00291: Roseburia intestinalis XB6B4	CAG	medium_low	0.0448901	0.511948	NS	QASD score
CAG00293: Firmicutes bacterium CAG:145	CAG	medium_low	0.0487724	0.465776	NS	QASD score
CAG00294: Firmicutes bacterium CAG:103	CAG	medium_low	0.0455534	0.481636	NS	QASD score
CAG00305: Pseudoflavonifractor capillosus ATCC 29799	CAG	medium_low	0.0597146	0.421342	NS	QASD score
CAG00523: Eubacterium sp. CAG:180	CAG	medium_low	0.00724381	0.915028	NS	QASD score
CAG00302: Azospirillum sp. CAG:239	CAG	medium_low	0.0803799	0.10782	NS	QASD score
CAG00303: Clostridium sp. JCC	CAG	medium_low	0.0475709	0.419911	NS	QASD score
CAG00039: Firmicutes bacterium CAG:170	CAG	medium_low	0.0412439	0.465776	NS	QASD score
CAG00309: Alistipes sp. CAG:29	CAG	medium_low	0.059284	0.431158	NS	QASD score
CAG00317: Clostridium sp. CAG:230	CAG	medium_low	0.0302045	0.55174	NS	QASD score
CAG00320: Phascolarctobacterium sp. CAG:207	CAG	medium_low	0.0690697	0.218078	NS	QASD score
CAG00321: Clostridium sp. CAG:138	CAG	medium_low	0.0325138	0.621483	NS	QASD score
CAG00324: Firmicutes bacterium CAG:94	CAG	medium_low	0.0457305	0.499542	NS	QASD score
CAG00327: Faecalibacterium sp. CAG:74	CAG	medium_low	0.0157239	0.851751	NS	QASD score
CAG00328: Alistipes indistinctus YIT 12060	CAG	medium_low	0.0415703	0.542334	NS	QASD score
CAG00329: Roseburia hominis A2-183	CAG	medium_low	0.00172935	0.987806	NS	QASD score
CAG00335: Lachnospiraceae bacterium 5_1_63FAA	CAG	medium_low	-0.000229191	0.999972	NS	QASD score
CAG00019_1: Clostridium bartlettii CAG:1329	CAG	medium_low	0.00266694	0.973235	NS	QASD score
CAG00341: Eubacterium sp. CAG:115	CAG	medium_low	0.0850401	0.11251	NS	QASD score
CAG00062: Bacteroides sp. CAG:189	CAG	medium_low	-0.00598326	0.915028	NS	QASD score
CAG00357: Bacteroides ovatus CL03T12C18	CAG	medium_low	-0.0116054	0.902262	NS	QASD score
CAG00042: uncultured Faecalibacterium sp.	CAG	medium_low	0.0080182	0.91235	NS	QASD score
CAG00360: Alistipes finegoldii CAG:68	CAG	medium_low	-0.00416363	0.955765	NS	QASD score
CAG00366: Coprococcus comes ATCC 27758	CAG	medium_low	0.0451505	0.509218	NS	QASD score
CAG00367: Firmicutes bacterium CAG:170	CAG	medium_low	0.0439455	0.481605	NS	QASD score
CAG00369: Blautia sp. CAG:257	CAG	medium_low	-0.0225926	0.690058	NS	QASD score
CAG00371: Bacteroides sp. 9_1_42FAA	CAG	medium_low	0.0289127	0.690058	NS	QASD score
CAG00044: [Clostridium] symbiosum WAL-14673	CAG	medium_low	-0.0293572	0.667951	NS	QASD score
CAG00568: uncultured Faecalibacterium sp.	CAG	medium_low	0.0263083	0.700495	NS	QASD score
CAG00492: Subdoligranulum sp. 4_3_54A2FAA	CAG	medium_low	-0.00537209	0.936054	NS	QASD score
CAG00393: Eubacterium sp. CAG:86	CAG	medium_low	0.0613363	0.363669	NS	QASD score
CAG00407: [Clostridium] hathewayi WAL-18680	CAG	medium_low	-0.0330694	0.507452	NS	QASD score
CAG00408: Clostridium sp. CAG:75	CAG	medium_low	0.0582248	0.419911	NS	QASD score
CAG00413: Bacteroides sp. CAG:144	CAG	medium_low	0.0453554	0.419911	NS	QASD score
CAG00414: Eubacterium sp. CAG:76	CAG	medium_low	0.0188284	0.803019	NS	QASD score
CAG00049: Bacteroides caccae CL03T12C61	CAG	medium_low	0.000888981	0.994086	NS	QASD score
CAG00732: Eubacterium ramulus ATCC 29099	CAG	medium_low	0.0806265	0.108979	NS	QASD score
CAG00420: Acidiphilium sp. CAG:727	CAG	medium_low	0.0710386	0.285554	NS	QASD score
CAG00424: Firmicutes bacterium CAG:137	CAG	medium_low	0.0404035	0.500455	NS	QASD score
CAG00050: Bacteroides thetaiotaomicron VPI-5482	CAG	medium_low	-0.00784109	0.923209	NS	QASD score
CAG00426: Paraprevotella clara CAG:116	CAG	medium_low	0.0184533	0.790943	NS	QASD score
CAG00432: Candidatus Alistipes marseilloanorexicus AP11	CAG	medium_low	0.0410876	0.465776	NS	QASD score
CAG00439: Lachnospiraceae bacterium 7_1_58FAA	CAG	medium_low	0.115022	0.0433175	OK_sd	QASD score
CAG00441: Firmicutes bacterium CAG:56	CAG	medium_low	0.0132479	0.885549	NS	QASD score
CAG00052: Parabacteroides goldsteinii CL02T12C30	CAG	medium_low	0.0574122	0.285554	NS	QASD score
CAG00445: Faecalibacterium sp. CAG:74	CAG	medium_low	0.0400528	0.465776	NS	QASD score
CAG00448: Clostridium sp. CAG:122	CAG	medium_low	0.0405251	0.507452	NS	QASD score
CAG00450: Erysipelotrichaceae bacterium 3_1_53	CAG	medium_low	0.033	0.547121	NS	QASD score
CAG00452: Clostridium sp. CAG:167	CAG	medium_low	0.0535854	0.301386	NS	QASD score
CAG00454: uncultured Ruminococcaceae bacterium	CAG	medium_low	0.0514672	0.481636	NS	QASD score
CAG00455: Firmicutes bacterium CAG:534	CAG	medium_low	0.0299476	0.667951	NS	QASD score
CAG00460: Clostridium sp. CAG:7	CAG	medium_low	0.0264403	0.73252	NS	QASD score
CAG00461: Azospirillum sp. CAG:260	CAG	medium_low	0.0551585	0.301386	NS	QASD score
CAG00463: Faecalibacterium sp. CAG:82	CAG	medium_low	0.0684898	0.313238	NS	QASD score
CAG00468: Faecalibacterium sp. CAG:74	CAG	medium_low	0.0582526	0.247801	NS	QASD score
CAG00469: Eubacterium sp. CAG:146	CAG	medium_low	0.0533146	0.465776	NS	QASD score
CAG00470: Faecalibacterium sp. CAG:74	CAG	medium_low	0.0976977	0.11251	NS	QASD score
CAG00474: Sutterella wadsworthensis 2_1_59BFAA	CAG	medium_low	-0.0113658	0.872398	NS	QASD score
CAG00479: Alistipes sp. CAG:268	CAG	medium_low	-0.00344133	0.955765	NS	QASD score
CAG00481: Blautia sp. CAG:237	CAG	medium_low	0.0166753	0.800934	NS	QASD score
CAG00482: Ruminococcus sp. SR1/5	CAG	medium_low	0.0332187	0.667951	NS	QASD score
CAG00008: [Clostridium] bolteae ATCC BAA-613	CAG	medium_low	-0.0259228	0.73252	NS	QASD score
CAG00982: Slackia piriformis YIT 12062	CAG	medium_low	0.0100774	0.905155	NS	QASD score
CAG00493: Clostridium sp. CAG:127	CAG	medium_low	0.0231344	0.73252	NS	QASD score
CAG00497: Firmicutes bacterium CAG:124	CAG	medium_low	0.0414731	0.507452	NS	QASD score
CAG00502: Eubacterium sp. CAG:161	CAG	medium_low	0.0508178	0.461716	NS	QASD score
CAG00505: Firmicutes bacterium CAG:145	CAG	medium_low	0.0299927	0.611359	NS	QASD score
CAG00506: Ruminococcaceae bacterium D16	CAG	medium_low	0.0148765	0.872398	NS	QASD score
CAG00508: Bacteroidales bacterium ph8	CAG	medium_low	0.0246623	0.751077	NS	QASD score
CAG00509: Firmicutes bacterium CAG:124	CAG	medium_low	0.0698927	0.301386	NS	QASD score
CAG00513: Clostridium sp. CAG:448	CAG	medium_low	-0.0140848	0.832597	NS	QASD score
CAG00515: Eubacterium eligens CAG:72	CAG	medium_low	0.0720214	0.301386	NS	QASD score
CAG00516: Firmicutes bacterium CAG:65	CAG	medium_low	0.0260374	0.629797	NS	QASD score
CAG00518: Faecalibacterium sp. CAG:74	CAG	medium_low	0.0605827	0.313412	NS	QASD score
CAG00520: Firmicutes bacterium CAG:56	CAG	medium_low	0.0420009	0.547121	NS	QASD score
CAG00519: Clostridium asparagiforme DSM 15981	CAG	medium_low	0.00525749	0.936555	NS	QASD score
CAG00721: Methanobrevibacter smithii TS96C	CAG	medium_low	0.0253499	0.667951	NS	QASD score
CAG01700: Pseudoflavonifractor capillosus ATCC 29799	CAG	medium_low	-0.00410112	0.955765	NS	QASD score
CAG00611: Ruminococcus bromii L2-63	CAG	medium_low	0.0276314	0.705512	NS	QASD score
CAG00541: Dorea sp. CAG:105	CAG	medium_low	-0.0456575	0.507452	NS	QASD score
CAG00490: Coprococcus sp. ART55/1	CAG	medium_low	0.0376602	0.507452	NS	QASD score
CAG00549: Bifidobacterium sp. 12_1_47BFAA	CAG	medium_low	-0.0125291	0.888278	NS	QASD score
CAG00552: Firmicutes bacterium CAG:94	CAG	medium_low	0.0322256	0.619264	NS	QASD score
CAG00554: Roseburia sp. CAG:50	CAG	medium_low	0.0561864	0.461716	NS	QASD score
CAG00555: Pseudoflavonifractor capillosus ATCC 29799	CAG	medium_low	0.100066	0.11251	NS	QASD score
CAG00064: Victivallis vadensis ATCC BAA-548	CAG	medium_low	0.0671528	0.158334	NS	QASD score
CAG00557: Ruminococcus callidus ATCC 27760	CAG	medium_low	-0.0286905	0.606323	NS	QASD score
CAG00558: Ruminococcus lactaris ATCC 29176	CAG	medium_low	-0.0175018	0.831054	NS	QASD score
CAG00559: Clostridium sp. CAG:226	CAG	medium_low	0.0597111	0.325623	NS	QASD score
CAG00560: Subdoligranulum sp. 4_3_54A2FAA	CAG	medium_low	0.0386707	0.574187	NS	QASD score
CAG50002: Firmicutes bacterium CAG:238	CAG	medium_low	0.0549154	0.465776	NS	QASD score
CAG00571: Ruminococcus sp. 5_1_39BFAA	CAG	medium_low	0.063135	0.221934	NS	QASD score
CAG00572: Faecalibacterium sp. CAG:74	CAG	medium_low	0.0412925	0.507452	NS	QASD score
CAG00577: Faecalibacterium prausnitzii L2-6	CAG	medium_low	0.0123659	0.888278	NS	QASD score
CAG00578: Alistipes putredinis DSM 17216	CAG	medium_low	0.0513283	0.481636	NS	QASD score
CAG00582: Roseburia inulinivorans DSM 16841	CAG	medium_low	-0.0297114	0.690058	NS	QASD score
CAG00601: uncultured Faecalibacterium sp.	CAG	medium_low	0.0240615	0.764578	NS	QASD score
CAG00596: Clostridium sp. CAG:169	CAG	medium_low	0.0356287	0.557989	NS	QASD score
CAG00597: Candidatus Alistipes marseilloanorexicus AP11	CAG	medium_low	0.0242734	0.748056	NS	QASD score
CAG00603: Firmicutes bacterium CAG:114	CAG	medium_low	0.0391048	0.507452	NS	QASD score
CAG00604: Firmicutes bacterium CAG:110	CAG	medium_low	0.0214258	0.772496	NS	QASD score
CAG00607: Eubacterium sp. CAG:251	CAG	medium_low	0.0163489	0.785982	NS	QASD score
CAG00766: Firmicutes bacterium CAG:176	CAG	medium_low	0.0524117	0.431158	NS	QASD score
CAG00610: [Clostridium] hathewayi 12489931	CAG	medium_low	-0.0344098	0.507452	NS	QASD score
CAG00612: Faecalibacterium prausnitzii A2-165	CAG	medium_low	0.0239469	0.764865	NS	QASD score
CAG00618: Firmicutes bacterium CAG:170	CAG	medium_low	0.0615203	0.419911	NS	QASD score
CAG00619: Faecalibacterium prausnitzii L2-6	CAG	medium_low	0.0460951	0.507452	NS	QASD score
CAG00301: Akkermansia muciniphila ATCC BAA-835	CAG	medium_low	0.0189429	0.803019	NS	QASD score
CAG00620: Ruminococcus obeum ATCC 29174	CAG	medium_low	-0.0179741	0.839617	NS	QASD score
CAG00783: Oscillibacter sp. CAG:241	CAG	medium_low	0.0150224	0.793067	NS	QASD score
CAG00628: uncultured Faecalibacterium sp.	CAG	medium_low	0.0740806	0.301386	NS	QASD score
CAG00629: Firmicutes bacterium CAG:124	CAG	medium_low	0.0497343	0.47621	NS	QASD score
CAG00635: Bifidobacterium bifidum S17	CAG	medium_low	-0.0311734	0.574187	NS	QASD score
CAG00636: Roseburia sp. CAG:309	CAG	medium_low	0.057881	0.301386	NS	QASD score
CAG00639: Eubacterium sp. CAG:156	CAG	medium_low	0.0651144	0.285554	NS	QASD score
CAG00644: Clostridium sp. CAG:226	CAG	medium_low	0.0567004	0.285554	NS	QASD score
CAG00650: Dorea formicigenerans ATCC 27755	CAG	medium_low	0.00233705	0.98037	NS	QASD score
CAG00651: Lachnospiraceae bacterium CAG:215	CAG	medium_low	-0.00453867	0.948736	NS	QASD score
CAG00088: Clostridium sp. CAG:7	CAG	medium_low	-0.0454422	0.465776	NS	QASD score
CAG00666: Clostridium sp. CAG:43	CAG	medium_low	0.0776678	0.285554	NS	QASD score
CAG00667: Faecalibacterium cf. prausnitzii KLE1255	CAG	medium_low	0.038945	0.599837	NS	QASD score
CAG00653: Eubacterium siraeum CAG:80	CAG	medium_low	0.00613606	0.943336	NS	QASD score
CAG00669: Firmicutes bacterium CAG:103	CAG	medium_low	0.0404382	0.507452	NS	QASD score
CAG00670: Firmicutes bacterium CAG:124	CAG	medium_low	0.0102337	0.905155	NS	QASD score
CAG00672: Clostridium sp. CAG:169	CAG	medium_low	-0.0112581	0.885549	NS	QASD score
CAG00675: Clostridium sp. CAG:217	CAG	medium_low	0.00432337	0.953826	NS	QASD score
CAG00676: Firmicutes bacterium CAG:176	CAG	medium_low	0.0479078	0.40499	NS	QASD score
CAG00686: Prevotella copri DSM 18205	CAG	medium_low	0.00909122	0.907605	NS	QASD score
CAG00011: Escherichia coli D9	CAG	medium_low	-0.0217627	0.785982	NS	QASD score
CAG01051: Oscillibacter sp. KLE 1745	CAG	medium_low	0.0315832	0.667951	NS	QASD score
CAG00692: Clostridium sp. CAG:1024	CAG	medium_low	0.0673647	0.343827	NS	QASD score
CAG00983: Clostridium sp. CAG:269	CAG	medium_low	0.0207313	0.690389	NS	QASD score
CAG00696: Acidiphilium sp. CAG:727	CAG	medium_low	-0.0173074	0.832597	NS	QASD score
CAG00071: Bacteroides cellulosilyticus DSM 14838	CAG	medium_low	-0.0140744	0.872398	NS	QASD score
CAG00697: [Clostridium] hathewayi WAL-18680	CAG	medium_low	0.103226	0.11251	NS	QASD score
CAG00702: Bifidobacterium adolescentis L2-32	CAG	medium_low	-0.00670903	0.936054	NS	QASD score
CAG00708: Alistipes senegalensis JC50	CAG	medium_low	0.0680349	0.301386	NS	QASD score
CAG00713: Firmicutes bacterium CAG:270	CAG	medium_low	0.0510748	0.461716	NS	QASD score
CAG00718: Eubacterium ventriosum ATCC 27560	CAG	medium_low	0.0319929	0.667951	NS	QASD score
CAG00719: Firmicutes bacterium CAG:272	CAG	medium_low	0.0221377	0.68557	NS	QASD score
CAG00720: Anaerotruncus colihominis DSM 17241	CAG	medium_low	-0.0154079	0.861813	NS	QASD score
CAG00727: Eggerthella sp. HGA1	CAG	medium_low	-0.0518943	0.465776	NS	QASD score
CAG00731: Proteobacteria bacterium CAG:139	CAG	medium_low	-0.00924749	0.888278	NS	QASD score
CAG00736: Ruminococcus torques L2-14	CAG	medium_low	0.00299684	0.970387	NS	QASD score
CAG00745: Dialister invisus DSM 15470	CAG	medium_low	-0.0102545	0.888278	NS	QASD score
CAG00961: Ruminococcaceae bacterium LM158	CAG	medium_low	0.0583741	0.285554	NS	QASD score
CAG00753: Azospirillum sp. CAG:239	CAG	medium_low	0.0640692	0.18015	NS	QASD score
CAG00755: uncultured Faecalibacterium sp.	CAG	medium_low	0.0711046	0.301386	NS	QASD score
CAG00756: Tannerella sp. CAG:118	CAG	medium_low	0.0447269	0.490745	NS	QASD score
CAG00761: Acinetobacter sp. CAG:196	CAG	medium_low	0.0483766	0.419911	NS	QASD score
CAG00764: [Clostridium] hathewayi WAL-18680	CAG	medium_low	0.156023	0.00220454	OK_sd	QASD score
CAG00112: Blautia sp. CAG:52	CAG	medium_low	0.0486196	0.500455	NS	QASD score
CAG00773: Firmicutes bacterium CAG:176	CAG	medium_low	0.0431781	0.481605	NS	QASD score
CAG00775: Firmicutes bacterium CAG:102	CAG	medium_low	0.0121158	0.888278	NS	QASD score
CAG00792: Firmicutes bacterium CAG:65	CAG	medium_low	0.142605	0.010256	OK_sd	QASD score
CAG00780: Firmicutes bacterium CAG:41	CAG	medium_low	0.0616939	0.419911	NS	QASD score
CAG00782: Eubacterium rectale CAG:36	CAG	medium_low	0.0320589	0.667951	NS	QASD score
CAG00079: Clostridium sp. CAG:7	CAG	medium_low	0.0350453	0.655833	NS	QASD score
CAG00796: Eubacterium sp. CAG:202	CAG	medium_low	0.0122131	0.851751	NS	QASD score
CAG00799: Dorea longicatena DSM 13814	CAG	medium_low	0.0338994	0.667951	NS	QASD score
CAG00805: Ruminococcaceae bacterium D16	CAG	medium_low	-0.0110532	0.872398	NS	QASD score
CAG00807: Holdemanella biformis DSM 3989	CAG	medium_low	-0.000663264	0.994086	NS	QASD score
CAG00808: Firmicutes bacterium CAG:114	CAG	medium_low	-0.00876133	0.901617	NS	QASD score
CAG00082: Coprobacillus sp. D7	CAG	medium_low	-0.0752995	0.11251	NS	QASD score
CAG00812: Catenibacterium sp. CAG:290	CAG	medium_low	-0.0163003	0.785982	NS	QASD score
CAG00814: Eubacterium sp. CAG:192	CAG	medium_low	-0.00666736	0.915028	NS	QASD score
CAG00818: bacterium LF-3	CAG	medium_low	0.0762371	0.127534	NS	QASD score
CAG00824: Acidiphilium sp. CAG:727	CAG	medium_low	0.0294093	0.667951	NS	QASD score
CAG00828: Oscillibacter sp. CAG:241	CAG	medium_low	0.0383582	0.481605	NS	QASD score
CAG00830: Ruminococcus sp. CAG:254	CAG	medium_low	0.0206098	0.73252	NS	QASD score
CAG00831: Firmicutes bacterium CAG:272	CAG	medium_low	0.044647	0.461716	NS	QASD score
CAG00849: Firmicutes bacterium CAG:238	CAG	medium_low	0.0364899	0.490959	NS	QASD score
CAG00086: Bacteroides massiliensis B84634 = Timone 84634 = DSM 17679 = JCM 13223	CAG	medium_low	0.0307706	0.628866	NS	QASD score
CAG00850: Ruminococcus sp. CAG:17	CAG	medium_low	0.0777338	0.108979	NS	QASD score
CAG00852: [Clostridium] spiroforme DSM 1552	CAG	medium_low	-0.0124284	0.872398	NS	QASD score
CAG00858: Streptococcus thermophilus ND03	CAG	medium_low	-0.0400285	0.574042	NS	QASD score
CAG00861: Oscillibacter sp. CAG:241	CAG	medium_low	0.0451228	0.440699	NS	QASD score
CAG00862: Firmicutes bacterium CAG:129	CAG	medium_low	0.0567941	0.440816	NS	QASD score
CAG00863: Firmicutes bacterium CAG:272	CAG	medium_low	0.0579817	0.361597	NS	QASD score
CAG00869: Roseburia sp. CAG:45	CAG	medium_low	0.107803	0.10782	NS	QASD score
CAG00872: Firmicutes bacterium CAG:240	CAG	medium_low	0.0410008	0.499542	NS	QASD score
CAG00873: Butyricimonas virosa DSM 23226	CAG	medium_low	-0.0316248	0.667951	NS	QASD score
CAG00879: Ruminococcaceae bacterium D16	CAG	medium_low	0.00185436	0.980844	NS	QASD score
CAG00880: Subdoligranulum sp. CAG:314	CAG	medium_low	0.0120881	0.851751	NS	QASD score
CAG00013: Clostridiales bacterium 1_7_47FAA	CAG	medium_low	-0.0188874	0.803019	NS	QASD score
CAG00893: Eubacterium desmolans ATCC 43058	CAG	medium_low	0.0451714	0.481605	NS	QASD score
CAG00895: Faecalibacterium sp. CAG:74	CAG	medium_low	0.0798243	0.11251	NS	QASD score
CAG00897: Firmicutes bacterium CAG:83	CAG	medium_low	0.00589297	0.944852	NS	QASD score
CAG00903: Desulfovibrio piger ATCC 29098	CAG	medium_low	0.012793	0.853142	NS	QASD score
CAG00908: Intestinibacter bartlettii DSM 16795	CAG	medium_low	0.0115255	0.880933	NS	QASD score
CAG00909: Parasutterella excrementihominis YIT 11859	CAG	medium_low	0.033	0.667951	NS	QASD score
CAG00918: Collinsella sp. CAG:289	CAG	medium_low	0.00063201	0.994086	NS	QASD score
CAG00919: [Clostridium] methylpentosum DSM 5476	CAG	medium_low	0.0360524	0.500455	NS	QASD score
CAG00931: Oscillibacter sp. 1-3	CAG	medium_low	0.0175991	0.846395	NS	QASD score
CAG00934: Clostridium sp. CAG:448	CAG	medium_low	0.022353	0.690058	NS	QASD score
CAG00936: Eggerthella sp. CAG:209	CAG	medium_low	0.023808	0.724742	NS	QASD score
CAG00937: Clostridium sp. CAG:7	CAG	medium_low	0.05237	0.481605	NS	QASD score
CAG00941: Oscillibacter sp. CAG:241	CAG	medium_low	0.0438657	0.507452	NS	QASD score
CAG00943: Firmicutes bacterium CAG:212	CAG	medium_low	0.0422405	0.481636	NS	QASD score
CAG00949: Ruminococcaceae bacterium D16	CAG	medium_low	-0.0104698	0.872398	NS	QASD score
CAG00950: Haemophilus parainfluenzae T3T1	CAG	medium_low	-0.00771955	0.91235	NS	QASD score
CAG01094: Clostridium sp. CAG:273	CAG	medium_low	0.0428656	0.465776	NS	QASD score
CAG00957: Subdoligranulum sp. 4_3_54A2FAA	CAG	medium_low	0.022169	0.73252	NS	QASD score
CAG00962: Dorea longicatena AGR2136	CAG	medium_low	0.0308956	0.667951	NS	QASD score
CAG00965: Firmicutes bacterium CAG:238	CAG	medium_low	0.0385943	0.507452	NS	QASD score
CAG00969: Clostridium sp. L2-50	CAG	medium_low	0.0421155	0.481605	NS	QASD score
CAG00974: Eubacterium desmolans ATCC 43058	CAG	medium_low	0.0384554	0.606323	NS	QASD score
CAG00101: Ruminococcus sp. CAG:17	CAG	medium_low	0.0245373	0.733527	NS	QASD score
CAG00975: Veillonella atypica ACS-134-V-Col7a	CAG	medium_low	0.00071188	0.994086	NS	QASD score
CAG00984: Oscillibacter sp. CAG:241	CAG	medium_low	0.00734452	0.915028	NS	QASD score
NMR_v2_URINE_0_PPM0.2057	urine	high_low	0.00515525	0.996649	NS	QASD score
NMR_v2_URINE_108_PPM1.351625	urine	high_low	-0.066736	0.996649	NS	QASD score
NMR_v2_URINE_18_PPM0.47245	urine	high_low	0.0403447	0.996649	NS	QASD score
NMR_v2_URINE_190_PPM2.23905	urine	high_low	0.0465607	0.996649	NS	QASD score
NMR_v2_URINE_191_PPM2.249775	urine	high_low	0.000766602	0.996649	NS	QASD score
NMR_v2_URINE_192_PPM2.2682	urine	high_low	-0.0269499	0.996649	NS	QASD score
NMR_v2_URINE_193_PPM2.2891	urine	high_low	-0.0399584	0.996649	NS	QASD score
NMR_v2_URINE_194_PPM2.30175	urine	high_low	-0.0280018	0.996649	NS	QASD score
NMR_v2_URINE_195_PPM2.31	urine	high_low	0.0209003	0.996649	NS	QASD score
NMR_v2_URINE_196_PPM2.317975	urine	high_low	0.00207993	0.996649	NS	QASD score
NMR_v2_URINE_197_PPM2.32265	urine	high_low	-0.00359531	0.996649	NS	QASD score
NMR_v2_URINE_198_PPM2.3276	urine	high_low	-0.00896152	0.996649	NS	QASD score
NMR_v2_URINE_109_PPM1.358775	urine	high_low	-0.031086	0.996649	NS	QASD score
NMR_v2_URINE_199_PPM2.3342	urine	high_low	-0.00894964	0.996649	NS	QASD score
NMR_v2_URINE_19_PPM0.48565	urine	high_low	0.0422671	0.996649	NS	QASD score
NMR_v2_URINE_1_PPM0.21615	urine	high_low	-0.00661417	0.996649	NS	QASD score
NMR_v2_URINE_200_PPM2.3408	urine	high_low	-0.0147259	0.996649	NS	QASD score
NMR_v2_URINE_201_PPM2.349875	urine	high_low	-0.0435775	0.996649	NS	QASD score
NMR_v2_URINE_202_PPM2.359775	urine	high_low	-0.0242876	0.996649	NS	QASD score
NMR_v2_URINE_203_PPM2.365	urine	high_low	-0.00746397	0.996649	NS	QASD score
NMR_v2_URINE_204_PPM2.370225	urine	high_low	0.00522359	0.996649	NS	QASD score
NMR_v2_URINE_205_PPM2.376	urine	high_low	-0.00567523	0.996649	NS	QASD score
NMR_v2_URINE_206_PPM2.381225	urine	high_low	-0.0414797	0.996649	NS	QASD score
NMR_v2_URINE_10_PPM0.366025	urine	high_low	0.0330174	0.996649	NS	QASD score
NMR_v2_URINE_207_PPM2.3859	urine	high_low	-0.0172337	0.996649	NS	QASD score
NMR_v2_URINE_208_PPM2.393875	urine	high_low	-0.00591294	0.996649	NS	QASD score
NMR_v2_URINE_209_PPM2.404325	urine	high_low	-0.00808795	0.996649	NS	QASD score
NMR_v2_URINE_20_PPM0.510125	urine	high_low	-0.00906552	0.996649	NS	QASD score
NMR_v2_URINE_210_PPM2.41175	urine	high_low	0.0239311	0.996649	NS	QASD score
NMR_v2_URINE_211_PPM2.421375	urine	high_low	0.00889021	0.996649	NS	QASD score
NMR_v2_URINE_212_PPM2.42715	urine	high_low	-0.000558609	0.996649	NS	QASD score
NMR_v2_URINE_213_PPM2.431825	urine	high_low	-0.00377358	0.996649	NS	QASD score
NMR_v2_URINE_214_PPM2.43705	urine	high_low	0.00548507	0.996649	NS	QASD score
NMR_v2_URINE_215_PPM2.441725	urine	high_low	-0.00746397	0.996649	NS	QASD score
NMR_v2_URINE_110_PPM1.3651	urine	high_low	-0.0146189	0.996649	NS	QASD score
NMR_v2_URINE_216_PPM2.447225	urine	high_low	-0.0110117	0.996649	NS	QASD score
NMR_v2_URINE_217_PPM2.4541	urine	high_low	-0.0356619	0.996649	NS	QASD score
NMR_v2_URINE_218_PPM2.4596	urine	high_low	-0.0029535	0.996649	NS	QASD score
NMR_v2_URINE_219_PPM2.46565	urine	high_low	-0.0438687	0.996649	NS	QASD score
NMR_v2_URINE_21_PPM0.546425	urine	high_low	-0.0271193	0.996649	NS	QASD score
NMR_v2_URINE_220_PPM2.472525	urine	high_low	-0.0271223	0.996649	NS	QASD score
NMR_v2_URINE_221_PPM2.480775	urine	high_low	-0.0336711	0.996649	NS	QASD score
NMR_v2_URINE_222_PPM2.487375	urine	high_low	-0.0220532	0.996649	NS	QASD score
NMR_v2_URINE_223_PPM2.491775	urine	high_low	-0.0397385	0.996649	NS	QASD score
NMR_v2_URINE_224_PPM2.497	urine	high_low	-0.029636	0.996649	NS	QASD score
NMR_v2_URINE_111_PPM1.374175	urine	high_low	-0.00961521	0.996649	NS	QASD score
NMR_v2_URINE_225_PPM2.50195	urine	high_low	-0.0451226	0.996649	NS	QASD score
NMR_v2_URINE_226_PPM2.507175	urine	high_low	-0.0241272	0.996649	NS	QASD score
NMR_v2_URINE_227_PPM2.51295	urine	high_low	-0.0278057	0.996649	NS	QASD score
NMR_v2_URINE_228_PPM2.518175	urine	high_low	-0.00156292	0.996649	NS	QASD score
NMR_v2_URINE_229_PPM2.530825	urine	high_low	0.0211856	0.996649	NS	QASD score
NMR_v2_URINE_22_PPM0.5599	urine	high_low	-0.000938939	0.996649	NS	QASD score
NMR_v2_URINE_230_PPM2.54485	urine	high_low	0.0110296	0.996649	NS	QASD score
NMR_v2_URINE_231_PPM2.553375	urine	high_low	0.0276274	0.996649	NS	QASD score
NMR_v2_URINE_232_PPM2.5619	urine	high_low	0.0110771	0.996649	NS	QASD score
NMR_v2_URINE_233_PPM2.56575	urine	high_low	0.0453662	0.996649	NS	QASD score
NMR_v2_URINE_112_PPM1.380775	urine	high_low	-0.0178458	0.996649	NS	QASD score
NMR_v2_URINE_234_PPM2.57565	urine	high_low	-0.0134601	0.996649	NS	QASD score
NMR_v2_URINE_235_PPM2.588025	urine	high_low	0.00852176	0.996649	NS	QASD score
NMR_v2_URINE_236_PPM2.596	urine	high_low	0.03067	0.996649	NS	QASD score
NMR_v2_URINE_237_PPM2.603425	urine	high_low	0.0278829	0.996649	NS	QASD score
NMR_v2_URINE_238_PPM2.613325	urine	high_low	0.0145001	0.996649	NS	QASD score
NMR_v2_URINE_239_PPM2.6202	urine	high_low	0.00669143	0.996649	NS	QASD score
NMR_v2_URINE_23_PPM0.57145	urine	high_low	-0.00470658	0.996649	NS	QASD score
NMR_v2_URINE_240_PPM2.63065	urine	high_low	0.0050156	0.996649	NS	QASD score
NMR_v2_URINE_241_PPM2.63945	urine	high_low	-0.0328866	0.996649	NS	QASD score
NMR_v2_URINE_242_PPM2.649075	urine	high_low	-0.00446888	0.996649	NS	QASD score
NMR_v2_URINE_113_PPM1.38655	urine	high_low	-0.0383658	0.996649	NS	QASD score
NMR_v2_URINE_243_PPM2.6587	urine	high_low	0.0106908	0.996649	NS	QASD score
NMR_v2_URINE_244_PPM2.667775	urine	high_low	0.0297608	0.996649	NS	QASD score
NMR_v2_URINE_245_PPM2.675475	urine	high_low	0.00651909	0.996649	NS	QASD score
NMR_v2_URINE_246_PPM2.68345	urine	high_low	-0.0217917	0.996649	NS	QASD score
NMR_v2_URINE_247_PPM2.694725	urine	high_low	0.0213757	0.996649	NS	QASD score
NMR_v2_URINE_248_PPM2.702425	urine	high_low	0.0188323	0.996649	NS	QASD score
NMR_v2_URINE_249_PPM2.71205	urine	high_low	-0.000190165	0.997837	NS	QASD score
NMR_v2_URINE_24_PPM0.577775	urine	high_low	0.047877	0.996649	NS	QASD score
NMR_v2_URINE_250_PPM2.71975	urine	high_low	0.000683405	0.996649	NS	QASD score
NMR_v2_URINE_251_PPM2.726625	urine	high_low	-0.0135552	0.996649	NS	QASD score
NMR_v2_URINE_114_PPM1.391775	urine	high_low	-0.0428941	0.996649	NS	QASD score
NMR_v2_URINE_252_PPM2.7313	urine	high_low	-0.0201991	0.996649	NS	QASD score
NMR_v2_URINE_253_PPM2.7368	urine	high_low	0.0427336	0.996649	NS	QASD score
NMR_v2_URINE_254_PPM2.74285	urine	high_low	0.0316327	0.996649	NS	QASD score
NMR_v2_URINE_255_PPM2.757425	urine	high_low	-0.00243649	0.996649	NS	QASD score
NMR_v2_URINE_256_PPM2.766775	urine	high_low	-0.00872976	0.996649	NS	QASD score
NMR_v2_URINE_257_PPM2.774475	urine	high_low	0.0108453	0.996649	NS	QASD score
NMR_v2_URINE_258_PPM2.786025	urine	high_low	0.0176378	0.996649	NS	QASD score
NMR_v2_URINE_259_PPM2.7951	urine	high_low	0.0314961	0.996649	NS	QASD score
NMR_v2_URINE_25_PPM0.58355	urine	high_low	-0.0128332	0.996649	NS	QASD score
NMR_v2_URINE_260_PPM2.801425	urine	high_low	0.0381815	0.996649	NS	QASD score
NMR_v2_URINE_115_PPM1.396175	urine	high_low	-0.0207577	0.996649	NS	QASD score
NMR_v2_URINE_261_PPM2.8105	urine	high_low	0.0231645	0.996649	NS	QASD score
NMR_v2_URINE_262_PPM2.8204	urine	high_low	-0.0144288	0.996649	NS	QASD score
NMR_v2_URINE_263_PPM2.8259	urine	high_low	-0.00519388	0.996649	NS	QASD score
NMR_v2_URINE_264_PPM2.8336	urine	high_low	0.00768979	0.996649	NS	QASD score
NMR_v2_URINE_265_PPM2.8435	urine	high_low	-0.0127886	0.996649	NS	QASD score
NMR_v2_URINE_266_PPM2.85065	urine	high_low	0.0524023	0.996649	NS	QASD score
NMR_v2_URINE_267_PPM2.857525	urine	high_low	0.0482722	0.996649	NS	QASD score
NMR_v2_URINE_268_PPM2.86605	urine	high_low	0.0602644	0.996649	NS	QASD score
NMR_v2_URINE_269_PPM2.87265	urine	high_low	0.0203833	0.996649	NS	QASD score
NMR_v2_URINE_26_PPM0.5984	urine	high_low	-0.0150527	0.996649	NS	QASD score
NMR_v2_URINE_116_PPM1.404425	urine	high_low	-0.0220116	0.996649	NS	QASD score
NMR_v2_URINE_270_PPM2.88035	urine	high_low	-0.00142624	0.996649	NS	QASD score
NMR_v2_URINE_271_PPM2.885025	urine	high_low	0.0512257	0.996649	NS	QASD score
NMR_v2_URINE_272_PPM2.892175	urine	high_low	-0.0342059	0.996649	NS	QASD score
NMR_v2_URINE_273_PPM2.9051	urine	high_low	-0.0224929	0.996649	NS	QASD score
NMR_v2_URINE_274_PPM2.916925	urine	high_low	0.0199257	0.996649	NS	QASD score
NMR_v2_URINE_275_PPM2.926825	urine	high_low	-0.0486703	0.996649	NS	QASD score
NMR_v2_URINE_276_PPM2.932875	urine	high_low	0.0247155	0.996649	NS	QASD score
NMR_v2_URINE_277_PPM2.93755	urine	high_low	-0.0312405	0.996649	NS	QASD score
NMR_v2_URINE_278_PPM2.9436	urine	high_low	0.000225821	0.997837	NS	QASD score
NMR_v2_URINE_279_PPM2.9502	urine	high_low	-0.0492765	0.996649	NS	QASD score
NMR_v2_URINE_100_PPM1.281225	urine	high_low	-0.073885	0.996649	NS	QASD score
NMR_v2_URINE_117_PPM1.41515	urine	high_low	-0.00186005	0.996649	NS	QASD score
NMR_v2_URINE_27_PPM0.6116	urine	high_low	-0.0318289	0.996649	NS	QASD score
NMR_v2_URINE_280_PPM2.9557	urine	high_low	-0.0206091	0.996649	NS	QASD score
NMR_v2_URINE_281_PPM2.96065	urine	high_low	-0.0223622	0.996649	NS	QASD score
NMR_v2_URINE_282_PPM2.965875	urine	high_low	-0.0167167	0.996649	NS	QASD score
NMR_v2_URINE_283_PPM2.971375	urine	high_low	0.0160333	0.996649	NS	QASD score
NMR_v2_URINE_284_PPM2.984575	urine	high_low	-0.0116238	0.996649	NS	QASD score
NMR_v2_URINE_285_PPM2.99805	urine	high_low	0.000392215	0.997261	NS	QASD score
NMR_v2_URINE_286_PPM3.00465	urine	high_low	0.00329223	0.996649	NS	QASD score
NMR_v2_URINE_287_PPM3.012625	urine	high_low	0.0386272	0.996649	NS	QASD score
NMR_v2_URINE_288_PPM3.0206	urine	high_low	-0.0125152	0.996649	NS	QASD score
NMR_v2_URINE_118_PPM1.4245	urine	high_low	-0.0117011	0.996649	NS	QASD score
NMR_v2_URINE_289_PPM3.030775	urine	high_low	-0.0291547	0.996649	NS	QASD score
NMR_v2_URINE_28_PPM0.615725	urine	high_low	-0.0137216	0.996649	NS	QASD score
NMR_v2_URINE_290_PPM3.036	urine	high_low	-0.0505363	0.996649	NS	QASD score
NMR_v2_URINE_291_PPM3.041225	urine	high_low	-0.0263913	0.996649	NS	QASD score
NMR_v2_URINE_292_PPM3.04975	urine	high_low	-0.00300104	0.996649	NS	QASD score
NMR_v2_URINE_293_PPM3.06075	urine	high_low	0.0116833	0.996649	NS	QASD score
NMR_v2_URINE_294_PPM3.069275	urine	high_low	-0.00655475	0.996649	NS	QASD score
NMR_v2_URINE_295_PPM3.0745	urine	high_low	0.00994206	0.996649	NS	QASD score
NMR_v2_URINE_296_PPM3.081925	urine	high_low	-0.00472441	0.996649	NS	QASD score
NMR_v2_URINE_297_PPM3.0877	urine	high_low	-0.00241272	0.996649	NS	QASD score
NMR_v2_URINE_119_PPM1.436875	urine	high_low	-0.0392691	0.996649	NS	QASD score
NMR_v2_URINE_298_PPM3.09265	urine	high_low	0.0136919	0.996649	NS	QASD score
NMR_v2_URINE_299_PPM3.096775	urine	high_low	0.0396791	0.996649	NS	QASD score
NMR_v2_URINE_29_PPM0.625625	urine	high_low	-0.00914277	0.996649	NS	QASD score
NMR_v2_URINE_2_PPM0.22	urine	high_low	-0.00866439	0.996649	NS	QASD score
NMR_v2_URINE_300_PPM3.10145	urine	high_low	0.0239905	0.996649	NS	QASD score
NMR_v2_URINE_301_PPM3.111625	urine	high_low	-0.0217739	0.996649	NS	QASD score
NMR_v2_URINE_302_PPM3.121525	urine	high_low	0.0276333	0.996649	NS	QASD score
NMR_v2_URINE_303_PPM3.13335	urine	high_low	-0.00632298	0.996649	NS	QASD score
NMR_v2_URINE_304_PPM3.13995	urine	high_low	0.0235389	0.996649	NS	QASD score
NMR_v2_URINE_305_PPM3.14545	urine	high_low	-0.00451047	0.996649	NS	QASD score
NMR_v2_URINE_11_PPM0.374825	urine	high_low	0.0447601	0.996649	NS	QASD score
NMR_v2_URINE_306_PPM3.15425	urine	high_low	-0.0240796	0.996649	NS	QASD score
NMR_v2_URINE_307_PPM3.160575	urine	high_low	0.0132283	0.996649	NS	QASD score
NMR_v2_URINE_308_PPM3.1691	urine	high_low	0.00976972	0.996649	NS	QASD score
NMR_v2_URINE_309_PPM3.1768	urine	high_low	-0.0126222	0.996649	NS	QASD score
NMR_v2_URINE_30_PPM0.63525	urine	high_low	0.0138999	0.996649	NS	QASD score
NMR_v2_URINE_310_PPM3.188625	urine	high_low	-0.040832	0.996649	NS	QASD score
NMR_v2_URINE_311_PPM3.197975	urine	high_low	0.0221007	0.996649	NS	QASD score
NMR_v2_URINE_312_PPM3.207875	urine	high_low	0.0453781	0.996649	NS	QASD score
NMR_v2_URINE_313_PPM3.215025	urine	high_low	0.0184103	0.996649	NS	QASD score
NMR_v2_URINE_314_PPM3.22025	urine	high_low	0.0109404	0.996649	NS	QASD score
NMR_v2_URINE_120_PPM1.447875	urine	high_low	-0.0372604	0.996649	NS	QASD score
NMR_v2_URINE_315_PPM3.230425	urine	high_low	-0.00207399	0.996649	NS	QASD score
NMR_v2_URINE_316_PPM3.241425	urine	high_low	0.0227841	0.996649	NS	QASD score
NMR_v2_URINE_317_PPM3.248025	urine	high_low	0.0374803	0.996649	NS	QASD score
NMR_v2_URINE_318_PPM3.254075	urine	high_low	0.0219522	0.996649	NS	QASD score
NMR_v2_URINE_319_PPM3.25875	urine	high_low	-0.00245432	0.996649	NS	QASD score
NMR_v2_URINE_31_PPM0.643225	urine	high_low	0.0209835	0.996649	NS	QASD score
NMR_v2_URINE_320_PPM3.265075	urine	high_low	0.0129312	0.996649	NS	QASD score
NMR_v2_URINE_321_PPM3.2692	urine	high_low	-0.0120933	0.996649	NS	QASD score
NMR_v2_URINE_322_PPM3.275525	urine	high_low	0.0291547	0.996649	NS	QASD score
NMR_v2_URINE_323_PPM3.282125	urine	high_low	-0.0099064	0.996649	NS	QASD score
NMR_v2_URINE_121_PPM1.455025	urine	high_low	-0.0446293	0.996649	NS	QASD score
NMR_v2_URINE_324_PPM3.28735	urine	high_low	-0.042282	0.996649	NS	QASD score
NMR_v2_URINE_325_PPM3.298625	urine	high_low	0.0257852	0.996649	NS	QASD score
NMR_v2_URINE_326_PPM3.304675	urine	high_low	0.0199673	0.996649	NS	QASD score
NMR_v2_URINE_327_PPM3.31045	urine	high_low	0.0209063	0.996649	NS	QASD score
NMR_v2_URINE_328_PPM3.3176	urine	high_low	0.0272292	0.996649	NS	QASD score
NMR_v2_URINE_329_PPM3.32255	urine	high_low	-0.000820086	0.996649	NS	QASD score
NMR_v2_URINE_32_PPM0.652025	urine	high_low	0.00681622	0.996649	NS	QASD score
NMR_v2_URINE_330_PPM3.32805	urine	high_low	-0.0330055	0.996649	NS	QASD score
NMR_v2_URINE_331_PPM3.334375	urine	high_low	-0.00205022	0.996649	NS	QASD score
NMR_v2_URINE_332_PPM3.340975	urine	high_low	-0.0049324	0.996649	NS	QASD score
NMR_v2_URINE_122_PPM1.4608	urine	high_low	-0.0395602	0.996649	NS	QASD score
NMR_v2_URINE_333_PPM3.348675	urine	high_low	0.0521349	0.996649	NS	QASD score
NMR_v2_URINE_334_PPM3.355	urine	high_low	-0.0124855	0.996649	NS	QASD score
NMR_v2_URINE_335_PPM3.3638	urine	high_low	0.00568118	0.996649	NS	QASD score
NMR_v2_URINE_336_PPM3.36875	urine	high_low	-0.0277344	0.996649	NS	QASD score
NMR_v2_URINE_337_PPM3.375625	urine	high_low	-0.00859308	0.996649	NS	QASD score
NMR_v2_URINE_338_PPM3.38085	urine	high_low	-0.00836726	0.996649	NS	QASD score
NMR_v2_URINE_339_PPM3.38855	urine	high_low	0.00430842	0.996649	NS	QASD score
NMR_v2_URINE_33_PPM0.65615	urine	high_low	-0.0186688	0.996649	NS	QASD score
NMR_v2_URINE_340_PPM3.4034	urine	high_low	-0.00545536	0.996649	NS	QASD score
NMR_v2_URINE_341_PPM3.4155	urine	high_low	0.0193255	0.996649	NS	QASD score
NMR_v2_URINE_123_PPM1.4652	urine	high_low	-0.0326727	0.996649	NS	QASD score
NMR_v2_URINE_342_PPM3.43365	urine	high_low	-0.00990046	0.996649	NS	QASD score
NMR_v2_URINE_343_PPM3.4518	urine	high_low	0.00581192	0.996649	NS	QASD score
NMR_v2_URINE_344_PPM3.457025	urine	high_low	-0.024769	0.996649	NS	QASD score
NMR_v2_URINE_345_PPM3.46555	urine	high_low	-0.0346576	0.996649	NS	QASD score
NMR_v2_URINE_346_PPM3.4738	urine	high_low	-0.0160511	0.996649	NS	QASD score
NMR_v2_URINE_347_PPM3.481775	urine	high_low	0.0248106	0.996649	NS	QASD score
NMR_v2_URINE_348_PPM3.49085	urine	high_low	-0.000285247	0.997837	NS	QASD score
NMR_v2_URINE_349_PPM3.49525	urine	high_low	0.015855	0.996649	NS	QASD score
NMR_v2_URINE_34_PPM0.66385	urine	high_low	0.0116417	0.996649	NS	QASD score
NMR_v2_URINE_350_PPM3.509	urine	high_low	0.0156529	0.996649	NS	QASD score
NMR_v2_URINE_124_PPM1.48335	urine	high_low	-0.079275	0.996649	NS	QASD score
NMR_v2_URINE_351_PPM3.5167	urine	high_low	0.000588323	0.996649	NS	QASD score
NMR_v2_URINE_352_PPM3.52385	urine	high_low	-0.0149339	0.996649	NS	QASD score
NMR_v2_URINE_353_PPM3.53155	urine	high_low	0.00533056	0.996649	NS	QASD score
NMR_v2_URINE_354_PPM3.5387	urine	high_low	0.0076066	0.996649	NS	QASD score
NMR_v2_URINE_355_PPM3.544475	urine	high_low	0.0220354	0.996649	NS	QASD score
NMR_v2_URINE_356_PPM3.5585	urine	high_low	0.0390492	0.996649	NS	QASD score
NMR_v2_URINE_357_PPM3.568675	urine	high_low	-0.0381459	0.996649	NS	QASD score
NMR_v2_URINE_358_PPM3.5739	urine	high_low	-0.00996583	0.996649	NS	QASD score
NMR_v2_URINE_359_PPM3.5827	urine	high_low	-0.0292438	0.996649	NS	QASD score
NMR_v2_URINE_35_PPM0.671825	urine	high_low	0.0394533	0.996649	NS	QASD score
NMR_v2_URINE_125_PPM1.50535	urine	high_low	-0.0316922	0.996649	NS	QASD score
NMR_v2_URINE_360_PPM3.5882	urine	high_low	-0.0309612	0.996649	NS	QASD score
NMR_v2_URINE_361_PPM3.597275	urine	high_low	-0.043423	0.996649	NS	QASD score
NMR_v2_URINE_362_PPM3.608275	urine	high_low	-0.047464	0.996649	NS	QASD score
NMR_v2_URINE_363_PPM3.61845	urine	high_low	-0.0258743	0.996649	NS	QASD score
NMR_v2_URINE_364_PPM3.628075	urine	high_low	-0.0231882	0.996649	NS	QASD score
NMR_v2_URINE_365_PPM3.633575	urine	high_low	-0.027259	0.996649	NS	QASD score
NMR_v2_URINE_366_PPM3.642375	urine	high_low	-0.0313772	0.996649	NS	QASD score
NMR_v2_URINE_367_PPM3.6476	urine	high_low	0.0195038	0.996649	NS	QASD score
NMR_v2_URINE_368_PPM3.6597	urine	high_low	-0.0301709	0.996649	NS	QASD score
NMR_v2_URINE_369_PPM3.667125	urine	high_low	-0.0665102	0.996649	NS	QASD score
NMR_v2_URINE_101_PPM1.286725	urine	high_low	-0.0764285	0.996649	NS	QASD score
NMR_v2_URINE_126_PPM1.524875	urine	high_low	-0.0143456	0.996649	NS	QASD score
NMR_v2_URINE_36_PPM0.689425	urine	high_low	-0.0242312	0.996649	NS	QASD score
NMR_v2_URINE_370_PPM3.673175	urine	high_low	-0.053056	0.996649	NS	QASD score
NMR_v2_URINE_371_PPM3.6795	urine	high_low	-0.0232298	0.996649	NS	QASD score
NMR_v2_URINE_372_PPM3.69655	urine	high_low	-0.0173823	0.996649	NS	QASD score
NMR_v2_URINE_373_PPM3.710025	urine	high_low	0.0213401	0.996649	NS	QASD score
NMR_v2_URINE_374_PPM3.714425	urine	high_low	-0.0332907	0.996649	NS	QASD score
NMR_v2_URINE_375_PPM3.721575	urine	high_low	-0.0210608	0.996649	NS	QASD score
NMR_v2_URINE_376_PPM3.729	urine	high_low	0.0188679	0.996649	NS	QASD score
NMR_v2_URINE_377_PPM3.736975	urine	high_low	0.0302065	0.996649	NS	QASD score
NMR_v2_URINE_378_PPM3.741925	urine	high_low	0.025179	0.996649	NS	QASD score
NMR_v2_URINE_127_PPM1.545775	urine	high_low	-0.0161046	0.996649	NS	QASD score
NMR_v2_URINE_379_PPM3.746325	urine	high_low	0.000725004	0.996649	NS	QASD score
NMR_v2_URINE_37_PPM0.697675	urine	high_low	-0.0272114	0.996649	NS	QASD score
NMR_v2_URINE_380_PPM3.75045	urine	high_low	0.00568712	0.996649	NS	QASD score
NMR_v2_URINE_381_PPM3.75815	urine	high_low	0.0162116	0.996649	NS	QASD score
NMR_v2_URINE_382_PPM3.763375	urine	high_low	0.000855742	0.996649	NS	QASD score
NMR_v2_URINE_383_PPM3.7719	urine	high_low	0.0097103	0.996649	NS	QASD score
NMR_v2_URINE_384_PPM3.7774	urine	high_low	-0.0222136	0.996649	NS	QASD score
NMR_v2_URINE_385_PPM3.78235	urine	high_low	0.00374981	0.996649	NS	QASD score
NMR_v2_URINE_386_PPM3.790325	urine	high_low	-0.000849799	0.996649	NS	QASD score
NMR_v2_URINE_387_PPM3.80215	urine	high_low	-0.037819	0.996649	NS	QASD score
NMR_v2_URINE_128_PPM1.55595	urine	high_low	-0.0150943	0.996649	NS	QASD score
NMR_v2_URINE_388_PPM3.807925	urine	high_low	-0.00282276	0.996649	NS	QASD score
NMR_v2_URINE_389_PPM3.813425	urine	high_low	0.024145	0.996649	NS	QASD score
NMR_v2_URINE_38_PPM0.7095	urine	high_low	-0.0518556	0.996649	NS	QASD score
NMR_v2_URINE_390_PPM3.82085	urine	high_low	-0.00493834	0.996649	NS	QASD score
NMR_v2_URINE_391_PPM3.834875	urine	high_low	-0.0200505	0.996649	NS	QASD score
NMR_v2_URINE_392_PPM3.845325	urine	high_low	0.00149161	0.996649	NS	QASD score
NMR_v2_URINE_393_PPM3.850825	urine	high_low	-0.00957361	0.996649	NS	QASD score
NMR_v2_URINE_394_PPM3.85825	urine	high_low	-0.013573	0.996649	NS	QASD score
NMR_v2_URINE_395_PPM3.871175	urine	high_low	0.0182321	0.996649	NS	QASD score
NMR_v2_URINE_396_PPM3.888225	urine	high_low	0.00912792	0.996649	NS	QASD score
NMR_v2_URINE_129_PPM1.5664	urine	high_low	-0.0427514	0.996649	NS	QASD score
NMR_v2_URINE_397_PPM3.8973	urine	high_low	-0.0224097	0.996649	NS	QASD score
NMR_v2_URINE_398_PPM3.9061	urine	high_low	0.0191591	0.996649	NS	QASD score
NMR_v2_URINE_399_PPM3.920675	urine	high_low	-0.0347526	0.996649	NS	QASD score
NMR_v2_URINE_39_PPM0.722425	urine	high_low	0.00752934	0.996649	NS	QASD score
NMR_v2_URINE_3_PPM0.263725	urine	high_low	-0.00518497	0.996649	NS	QASD score
NMR_v2_URINE_400_PPM3.93525	urine	high_low	-0.0250423	0.996649	NS	QASD score
NMR_v2_URINE_401_PPM3.946525	urine	high_low	-0.0526757	0.996649	NS	QASD score
NMR_v2_URINE_402_PPM3.9512	urine	high_low	-0.0302778	0.996649	NS	QASD score
NMR_v2_URINE_403_PPM3.95725	urine	high_low	-0.020936	0.996649	NS	QASD score
NMR_v2_URINE_404_PPM3.96275	urine	high_low	0.00574655	0.996649	NS	QASD score
NMR_v2_URINE_12_PPM0.3828	urine	high_low	0.027984	0.996649	NS	QASD score
NMR_v2_URINE_405_PPM3.9776	urine	high_low	-0.00610311	0.996649	NS	QASD score
NMR_v2_URINE_406_PPM3.993825	urine	high_low	-0.0332373	0.996649	NS	QASD score
NMR_v2_URINE_407_PPM4.00565	urine	high_low	-0.0775338	0.996649	NS	QASD score
NMR_v2_URINE_408_PPM4.0095	urine	high_low	-0.0646264	0.996649	NS	QASD score
NMR_v2_URINE_409_PPM4.01335	urine	high_low	-0.0890269	0.996649	NS	QASD score
NMR_v2_URINE_40_PPM0.737	urine	high_low	0.0740633	0.996649	NS	QASD score
NMR_v2_URINE_410_PPM4.0183	urine	high_low	-0.0458179	0.996649	NS	QASD score
NMR_v2_URINE_411_PPM4.026	urine	high_low	-0.0135611	0.996649	NS	QASD score
NMR_v2_URINE_412_PPM4.0304	urine	high_low	-0.0105423	0.996649	NS	QASD score
NMR_v2_URINE_413_PPM4.03645	urine	high_low	-0.0143872	0.996649	NS	QASD score
NMR_v2_URINE_130_PPM1.584	urine	high_low	-0.04435	0.996649	NS	QASD score
NMR_v2_URINE_414_PPM4.04085	urine	high_low	-0.0251315	0.996649	NS	QASD score
NMR_v2_URINE_415_PPM4.046075	urine	high_low	-0.0402139	0.996649	NS	QASD score
NMR_v2_URINE_416_PPM4.052125	urine	high_low	-0.0586837	0.996649	NS	QASD score
NMR_v2_URINE_417_PPM4.06175	urine	high_low	-0.0303372	0.996649	NS	QASD score
NMR_v2_URINE_418_PPM4.07	urine	high_low	-0.0405943	0.996649	NS	QASD score
NMR_v2_URINE_419_PPM4.0744	urine	high_low	-0.000689348	0.996649	NS	QASD score
NMR_v2_URINE_41_PPM0.753225	urine	high_low	0.0443738	0.996649	NS	QASD score
NMR_v2_URINE_420_PPM4.0788	urine	high_low	-0.0101738	0.996649	NS	QASD score
NMR_v2_URINE_421_PPM4.08265	urine	high_low	0.00859308	0.996649	NS	QASD score
NMR_v2_URINE_422_PPM4.08705	urine	high_low	0.00464715	0.996649	NS	QASD score
NMR_v2_URINE_131_PPM1.600225	urine	high_low	-0.0159501	0.996649	NS	QASD score
NMR_v2_URINE_423_PPM4.09255	urine	high_low	-0.036999	0.996649	NS	QASD score
NMR_v2_URINE_424_PPM4.0986	urine	high_low	0.0478265	0.996649	NS	QASD score
NMR_v2_URINE_425_PPM4.1041	urine	high_low	-0.0753231	0.996649	NS	QASD score
NMR_v2_URINE_426_PPM4.1118	urine	high_low	-0.0336235	0.996649	NS	QASD score
NMR_v2_URINE_427_PPM4.12225	urine	high_low	-0.0315139	0.996649	NS	QASD score
NMR_v2_URINE_428_PPM4.132425	urine	high_low	-0.00960927	0.996649	NS	QASD score
NMR_v2_URINE_429_PPM4.13875	urine	high_low	-0.00682217	0.996649	NS	QASD score
NMR_v2_URINE_42_PPM0.768075	urine	high_low	0.0346754	0.996649	NS	QASD score
NMR_v2_URINE_430_PPM4.1448	urine	high_low	-0.00783836	0.996649	NS	QASD score
NMR_v2_URINE_431_PPM4.1514	urine	high_low	-0.0328213	0.996649	NS	QASD score
NMR_v2_URINE_132_PPM1.606825	urine	high_low	-0.0329639	0.996649	NS	QASD score
NMR_v2_URINE_432_PPM4.15855	urine	high_low	0.0329639	0.996649	NS	QASD score
NMR_v2_URINE_433_PPM4.164325	urine	high_low	-0.00689348	0.996649	NS	QASD score
NMR_v2_URINE_434_PPM4.168725	urine	high_low	0.0194562	0.996649	NS	QASD score
NMR_v2_URINE_435_PPM4.1734	urine	high_low	-0.0344674	0.996649	NS	QASD score
NMR_v2_URINE_436_PPM4.179175	urine	high_low	-0.0138286	0.996649	NS	QASD score
NMR_v2_URINE_437_PPM4.19045	urine	high_low	-0.0191175	0.996649	NS	QASD score
NMR_v2_URINE_438_PPM4.1998	urine	high_low	-0.00228198	0.996649	NS	QASD score
NMR_v2_URINE_439_PPM4.20805	urine	high_low	0.0376408	0.996649	NS	QASD score
NMR_v2_URINE_43_PPM0.774675	urine	high_low	-0.00383004	0.996649	NS	QASD score
NMR_v2_URINE_440_PPM4.219325	urine	high_low	-0.0329461	0.996649	NS	QASD score
NMR_v2_URINE_133_PPM1.618925	urine	high_low	-0.0195157	0.996649	NS	QASD score
NMR_v2_URINE_441_PPM4.2284	urine	high_low	0.00266825	0.996649	NS	QASD score
NMR_v2_URINE_442_PPM4.237475	urine	high_low	-0.0388055	0.996649	NS	QASD score
NMR_v2_URINE_443_PPM4.249025	urine	high_low	-0.0194028	0.996649	NS	QASD score
NMR_v2_URINE_444_PPM4.257825	urine	high_low	-0.00815926	0.996649	NS	QASD score
NMR_v2_URINE_445_PPM4.266075	urine	high_low	-0.0497638	0.996649	NS	QASD score
NMR_v2_URINE_446_PPM4.27515	urine	high_low	-0.0235091	0.996649	NS	QASD score
NMR_v2_URINE_447_PPM4.28725	urine	high_low	-0.0175546	0.996649	NS	QASD score
NMR_v2_URINE_448_PPM4.296875	urine	high_low	-0.0420918	0.996649	NS	QASD score
NMR_v2_URINE_449_PPM4.30595	urine	high_low	-0.0368742	0.996649	NS	QASD score
NMR_v2_URINE_44_PPM0.78155	urine	high_low	0.0122894	0.996649	NS	QASD score
NMR_v2_URINE_134_PPM1.632125	urine	high_low	-0.0151538	0.996649	NS	QASD score
NMR_v2_URINE_450_PPM4.31145	urine	high_low	-0.0304383	0.996649	NS	QASD score
NMR_v2_URINE_451_PPM4.3164	urine	high_low	-0.0356678	0.996649	NS	QASD score
NMR_v2_URINE_452_PPM4.321625	urine	high_low	-0.0072025	0.996649	NS	QASD score
NMR_v2_URINE_453_PPM4.3285	urine	high_low	-0.0137275	0.996649	NS	QASD score
NMR_v2_URINE_454_PPM4.3351	urine	high_low	-0.00720844	0.996649	NS	QASD score
NMR_v2_URINE_455_PPM4.340875	urine	high_low	-0.0256247	0.996649	NS	QASD score
NMR_v2_URINE_456_PPM4.3461	urine	high_low	-0.00588917	0.996649	NS	QASD score
NMR_v2_URINE_457_PPM4.35655	urine	high_low	-0.037819	0.996649	NS	QASD score
NMR_v2_URINE_458_PPM4.362325	urine	high_low	-0.0333383	0.996649	NS	QASD score
NMR_v2_URINE_459_PPM4.36755	urine	high_low	0.00486703	0.996649	NS	QASD score
NMR_v2_URINE_102_PPM1.295525	urine	high_low	-0.0637706	0.996649	NS	QASD score
NMR_v2_URINE_135_PPM1.64505	urine	high_low	-0.00893181	0.996649	NS	QASD score
NMR_v2_URINE_45_PPM0.79145	urine	high_low	0.0144347	0.996649	NS	QASD score
NMR_v2_URINE_460_PPM4.372225	urine	high_low	0.00725004	0.996649	NS	QASD score
NMR_v2_URINE_461_PPM4.37745	urine	high_low	0.0328807	0.996649	NS	QASD score
NMR_v2_URINE_462_PPM4.382125	urine	high_low	0.0394592	0.996649	NS	QASD score
NMR_v2_URINE_463_PPM4.386525	urine	high_low	0.00517011	0.996649	NS	QASD score
NMR_v2_URINE_464_PPM4.393675	urine	high_low	-0.0161878	0.996649	NS	QASD score
NMR_v2_URINE_465_PPM4.398625	urine	high_low	-0.0230694	0.996649	NS	QASD score
NMR_v2_URINE_466_PPM4.40715	urine	high_low	0.0310088	0.996649	NS	QASD score
NMR_v2_URINE_467_PPM4.415675	urine	high_low	0.0127232	0.996649	NS	QASD score
NMR_v2_URINE_468_PPM4.420625	urine	high_low	-0.0332254	0.996649	NS	QASD score
NMR_v2_URINE_136_PPM1.6621	urine	high_low	-0.0184282	0.996649	NS	QASD score
NMR_v2_URINE_469_PPM4.425575	urine	high_low	0.0323102	0.996649	NS	QASD score
NMR_v2_URINE_46_PPM0.81345	urine	high_low	0.0202407	0.996649	NS	QASD score
NMR_v2_URINE_470_PPM4.431625	urine	high_low	0.0161343	0.996649	NS	QASD score
NMR_v2_URINE_471_PPM4.4429	urine	high_low	0.0760065	0.996649	NS	QASD score
NMR_v2_URINE_472_PPM4.452525	urine	high_low	0.0478205	0.996649	NS	QASD score
NMR_v2_URINE_473_PPM4.459125	urine	high_low	-0.0367315	0.996649	NS	QASD score
NMR_v2_URINE_474_PPM4.4671	urine	high_low	-0.016895	0.996649	NS	QASD score
NMR_v2_URINE_475_PPM4.47315	urine	high_low	-0.0175962	0.996649	NS	QASD score
NMR_v2_URINE_476_PPM4.478925	urine	high_low	0.0248106	0.996649	NS	QASD score
NMR_v2_URINE_477_PPM4.486625	urine	high_low	0.00713118	0.996649	NS	QASD score
NMR_v2_URINE_137_PPM1.677225	urine	high_low	-0.00234735	0.996649	NS	QASD score
NMR_v2_URINE_478_PPM4.494325	urine	high_low	-0.029018	0.996649	NS	QASD score
NMR_v2_URINE_479_PPM4.5001	urine	high_low	-0.0307295	0.996649	NS	QASD score
NMR_v2_URINE_47_PPM0.827475	urine	high_low	-0.0265458	0.996649	NS	QASD score
NMR_v2_URINE_480_PPM4.5067	urine	high_low	-0.0298381	0.996649	NS	QASD score
NMR_v2_URINE_481_PPM4.514125	urine	high_low	-0.0501263	0.996649	NS	QASD score
NMR_v2_URINE_482_PPM4.524575	urine	high_low	-0.0338791	0.996649	NS	QASD score
NMR_v2_URINE_483_PPM4.53255	urine	high_low	-0.0279424	0.996649	NS	QASD score
NMR_v2_URINE_484_PPM4.539975	urine	high_low	-0.0220532	0.996649	NS	QASD score
NMR_v2_URINE_485_PPM4.552625	urine	high_low	-0.0469113	0.996649	NS	QASD score
NMR_v2_URINE_486_PPM4.561975	urine	high_low	-0.00968058	0.996649	NS	QASD score
NMR_v2_URINE_138_PPM1.68685	urine	high_low	-0.00134304	0.996649	NS	QASD score
NMR_v2_URINE_487_PPM4.5661	urine	high_low	0.0147972	0.996649	NS	QASD score
NMR_v2_URINE_488_PPM4.574625	urine	high_low	-0.0239667	0.996649	NS	QASD score
NMR_v2_URINE_489_PPM4.590575	urine	high_low	-0.0229386	0.996649	NS	QASD score
NMR_v2_URINE_48_PPM0.834075	urine	high_low	-0.0055029	0.996649	NS	QASD score
NMR_v2_URINE_490_PPM4.609	urine	high_low	-0.0262487	0.996649	NS	QASD score
NMR_v2_URINE_491_PPM4.631	urine	high_low	0.00871787	0.996649	NS	QASD score
NMR_v2_URINE_492_PPM4.6464	urine	high_low	0.0185233	0.996649	NS	QASD score
NMR_v2_URINE_493_PPM4.65355	urine	high_low	0.000475412	0.996649	NS	QASD score
NMR_v2_URINE_494_PPM4.66015	urine	high_low	0.0151657	0.996649	NS	QASD score
NMR_v2_URINE_495_PPM4.6695	urine	high_low	0.00720844	0.996649	NS	QASD score
NMR_v2_URINE_139_PPM1.69125	urine	high_low	-0.0116595	0.996649	NS	QASD score
NMR_v2_URINE_496_PPM4.7320956897	urine	high_low	-0.00228198	0.996649	NS	QASD score
NMR_v2_URINE_497_PPM4.912325	urine	high_low	0.0121171	0.996649	NS	QASD score
NMR_v2_URINE_498_PPM4.920025	urine	high_low	0.020205	0.996649	NS	QASD score
NMR_v2_URINE_499_PPM4.934325	urine	high_low	0.020211	0.996649	NS	QASD score
NMR_v2_URINE_49_PPM0.84205	urine	high_low	-0.012331	0.996649	NS	QASD score
NMR_v2_URINE_4_PPM0.27995	urine	high_low	0.0412925	0.996649	NS	QASD score
NMR_v2_URINE_500_PPM4.955775	urine	high_low	-0.0107324	0.996649	NS	QASD score
NMR_v2_URINE_501_PPM4.97255	urine	high_low	0.0286198	0.996649	NS	QASD score
NMR_v2_URINE_502_PPM4.9841	urine	high_low	0.0117427	0.996649	NS	QASD score
NMR_v2_URINE_503_PPM4.9896	urine	high_low	0.0434735	0.996649	NS	QASD score
NMR_v2_URINE_13_PPM0.414975	urine	high_low	0.0726281	0.996649	NS	QASD score
NMR_v2_URINE_504_PPM4.995925	urine	high_low	0.0163839	0.996649	NS	QASD score
NMR_v2_URINE_505_PPM5.01985	urine	high_low	0.0138969	0.996649	NS	QASD score
NMR_v2_URINE_506_PPM5.041575	urine	high_low	0.0529015	0.996649	NS	QASD score
NMR_v2_URINE_507_PPM5.055875	urine	high_low	0.00309315	0.996649	NS	QASD score
NMR_v2_URINE_508_PPM5.062475	urine	high_low	0.000130738	0.997837	NS	QASD score
NMR_v2_URINE_509_PPM5.068525	urine	high_low	-0.0164493	0.996649	NS	QASD score
NMR_v2_URINE_50_PPM0.851675	urine	high_low	0.00270391	0.996649	NS	QASD score
NMR_v2_URINE_510_PPM5.07595	urine	high_low	-0.0437023	0.996649	NS	QASD score
NMR_v2_URINE_511_PPM5.08695	urine	high_low	-0.0281355	0.996649	NS	QASD score
NMR_v2_URINE_512_PPM5.103725	urine	high_low	0.0141108	0.996649	NS	QASD score
NMR_v2_URINE_140_PPM1.699775	urine	high_low	-0.0107027	0.996649	NS	QASD score
NMR_v2_URINE_513_PPM5.11335	urine	high_low	0.0242609	0.996649	NS	QASD score
NMR_v2_URINE_514_PPM5.120775	urine	high_low	-0.0145684	0.996649	NS	QASD score
NMR_v2_URINE_515_PPM5.129025	urine	high_low	-0.0228465	0.996649	NS	QASD score
NMR_v2_URINE_516_PPM5.137275	urine	high_low	-0.0128718	0.996649	NS	QASD score
NMR_v2_URINE_517_PPM5.1458	urine	high_low	0.0118021	0.996649	NS	QASD score
NMR_v2_URINE_518_PPM5.154875	urine	high_low	0.0066944	0.996649	NS	QASD score
NMR_v2_URINE_519_PPM5.1656	urine	high_low	0.00679542	0.996649	NS	QASD score
NMR_v2_URINE_51_PPM0.857725	urine	high_low	-0.0275264	0.996649	NS	QASD score
NMR_v2_URINE_520_PPM5.174125	urine	high_low	0.0138345	0.996649	NS	QASD score
NMR_v2_URINE_521_PPM5.181825	urine	high_low	-0.0244837	0.996649	NS	QASD score
NMR_v2_URINE_141_PPM1.709125	urine	high_low	-0.00893775	0.996649	NS	QASD score
NMR_v2_URINE_522_PPM5.18815	urine	high_low	0.00235032	0.996649	NS	QASD score
NMR_v2_URINE_523_PPM5.198325	urine	high_low	-0.0234913	0.996649	NS	QASD score
NMR_v2_URINE_524_PPM5.209875	urine	high_low	-0.0289526	0.996649	NS	QASD score
NMR_v2_URINE_525_PPM5.2217	urine	high_low	-0.0388115	0.996649	NS	QASD score
NMR_v2_URINE_526_PPM5.236	urine	high_low	0.0100669	0.996649	NS	QASD score
NMR_v2_URINE_527_PPM5.25085	urine	high_low	-0.0065488	0.996649	NS	QASD score
NMR_v2_URINE_528_PPM5.2613	urine	high_low	0.0145179	0.996649	NS	QASD score
NMR_v2_URINE_529_PPM5.270375	urine	high_low	-0.00313178	0.996649	NS	QASD score
NMR_v2_URINE_52_PPM0.8624	urine	high_low	-0.0190759	0.996649	NS	QASD score
NMR_v2_URINE_530_PPM5.2745	urine	high_low	-0.00311395	0.996649	NS	QASD score
NMR_v2_URINE_142_PPM1.7314	urine	high_low	-0.0270034	0.996649	NS	QASD score
NMR_v2_URINE_531_PPM5.27945	urine	high_low	0.0319655	0.996649	NS	QASD score
NMR_v2_URINE_532_PPM5.28495	urine	high_low	0.024971	0.996649	NS	QASD score
NMR_v2_URINE_533_PPM5.289625	urine	high_low	0.047458	0.996649	NS	QASD score
NMR_v2_URINE_534_PPM5.2954	urine	high_low	0.00505126	0.996649	NS	QASD score
NMR_v2_URINE_535_PPM5.301725	urine	high_low	0.016473	0.996649	NS	QASD score
NMR_v2_URINE_536_PPM5.312175	urine	high_low	-0.0176764	0.996649	NS	QASD score
NMR_v2_URINE_537_PPM5.319875	urine	high_low	-0.0460972	0.996649	NS	QASD score
NMR_v2_URINE_538_PPM5.333075	urine	high_low	0.0291012	0.996649	NS	QASD score
NMR_v2_URINE_539_PPM5.342425	urine	high_low	9.50825e-05	0.997837	NS	QASD score
NMR_v2_URINE_53_PPM0.8701	urine	high_low	-0.0434943	0.996649	NS	QASD score
NMR_v2_URINE_143_PPM1.757525	urine	high_low	-0.0305631	0.996649	NS	QASD score
NMR_v2_URINE_540_PPM5.350675	urine	high_low	0.0142029	0.996649	NS	QASD score
NMR_v2_URINE_541_PPM5.35645	urine	high_low	0.014096	0.996649	NS	QASD score
NMR_v2_URINE_542_PPM5.3625	urine	high_low	0.0111306	0.996649	NS	QASD score
NMR_v2_URINE_543_PPM5.377625	urine	high_low	-0.00446293	0.996649	NS	QASD score
NMR_v2_URINE_544_PPM5.383675	urine	high_low	0.0268014	0.996649	NS	QASD score
NMR_v2_URINE_545_PPM5.388075	urine	high_low	0.028079	0.996649	NS	QASD score
NMR_v2_URINE_546_PPM5.396875	urine	high_low	0.0170316	0.996649	NS	QASD score
NMR_v2_URINE_547_PPM5.40595	urine	high_low	-0.0086109	0.996649	NS	QASD score
NMR_v2_URINE_548_PPM5.412275	urine	high_low	-0.045488	0.996649	NS	QASD score
NMR_v2_URINE_549_PPM5.421625	urine	high_low	-0.0493062	0.996649	NS	QASD score
NMR_v2_URINE_103_PPM1.304325	urine	high_low	-0.030462	0.996649	NS	QASD score
NMR_v2_URINE_144_PPM1.7743	urine	high_low	-0.0184757	0.996649	NS	QASD score
NMR_v2_URINE_54_PPM0.8877	urine	high_low	0.022588	0.996649	NS	QASD score
NMR_v2_URINE_550_PPM5.429325	urine	high_low	0.0195097	0.996649	NS	QASD score
NMR_v2_URINE_551_PPM5.434275	urine	high_low	-0.0201099	0.996649	NS	QASD score
NMR_v2_URINE_552_PPM5.441975	urine	high_low	0.0379082	0.996649	NS	QASD score
NMR_v2_URINE_553_PPM5.4494	urine	high_low	-0.0109939	0.996649	NS	QASD score
NMR_v2_URINE_554_PPM5.455725	urine	high_low	0.0230634	0.996649	NS	QASD score
NMR_v2_URINE_555_PPM5.46535	urine	high_low	0.0773971	0.996649	NS	QASD score
NMR_v2_URINE_556_PPM5.474425	urine	high_low	0.0401783	0.996649	NS	QASD score
NMR_v2_URINE_557_PPM5.482675	urine	high_low	0.0294637	0.996649	NS	QASD score
NMR_v2_URINE_558_PPM5.491475	urine	high_low	0.00804041	0.996649	NS	QASD score
NMR_v2_URINE_145_PPM1.7941	urine	high_low	-0.010358	0.996649	NS	QASD score
NMR_v2_URINE_559_PPM5.502475	urine	high_low	0.0318823	0.996649	NS	QASD score
NMR_v2_URINE_55_PPM0.907775	urine	high_low	0.0321557	0.996649	NS	QASD score
NMR_v2_URINE_560_PPM5.5121	urine	high_low	0.0526281	0.996649	NS	QASD score
NMR_v2_URINE_561_PPM5.5198	urine	high_low	0.0505185	0.996649	NS	QASD score
NMR_v2_URINE_562_PPM5.531075	urine	high_low	0.0473392	0.996649	NS	QASD score
NMR_v2_URINE_563_PPM5.53575	urine	high_low	0.054096	0.996649	NS	QASD score
NMR_v2_URINE_564_PPM5.5429	urine	high_low	0.0471609	0.996649	NS	QASD score
NMR_v2_URINE_565_PPM5.5528	urine	high_low	0.0242401	0.996649	NS	QASD score
NMR_v2_URINE_566_PPM5.55995	urine	high_low	0.0250067	0.996649	NS	QASD score
NMR_v2_URINE_567_PPM5.56655	urine	high_low	0.0384846	0.996649	NS	QASD score
NMR_v2_URINE_146_PPM1.81115	urine	high_low	0.0120933	0.996649	NS	QASD score
NMR_v2_URINE_568_PPM5.5737	urine	high_low	0.0269856	0.996649	NS	QASD score
NMR_v2_URINE_569_PPM5.583875	urine	high_low	0.0486941	0.996649	NS	QASD score
NMR_v2_URINE_56_PPM0.917125	urine	high_low	0.0616966	0.996649	NS	QASD score
NMR_v2_URINE_570_PPM5.606975	urine	high_low	0.0428703	0.996649	NS	QASD score
NMR_v2_URINE_571_PPM5.6265	urine	high_low	0.0296895	0.996649	NS	QASD score
NMR_v2_URINE_572_PPM5.665825	urine	high_low	0.0213936	0.996649	NS	QASD score
NMR_v2_URINE_573_PPM5.712575	urine	high_low	0.0221661	0.996649	NS	QASD score
NMR_v2_URINE_574_PPM5.768125	urine	high_low	0.0212569	0.996649	NS	QASD score
NMR_v2_URINE_575_PPM5.879225	urine	high_low	0.0222077	0.996649	NS	QASD score
NMR_v2_URINE_576_PPM5.95925	urine	high_low	0.0229089	0.996649	NS	QASD score
NMR_v2_URINE_147_PPM1.821325	urine	high_low	-0.00131927	0.996649	NS	QASD score
NMR_v2_URINE_577_PPM5.975475	urine	high_low	0.0296895	0.996649	NS	QASD score
NMR_v2_URINE_578_PPM5.996375	urine	high_low	0.0246798	0.996649	NS	QASD score
NMR_v2_URINE_579_PPM6.00325	urine	high_low	0.025904	0.996649	NS	QASD score
NMR_v2_URINE_57_PPM0.9251	urine	high_low	0.0360541	0.996649	NS	QASD score
NMR_v2_URINE_580_PPM6.0137	urine	high_low	0.0264329	0.996649	NS	QASD score
NMR_v2_URINE_581_PPM6.027725	urine	high_low	0.0382529	0.996649	NS	QASD score
NMR_v2_URINE_582_PPM6.0401	urine	high_low	0.0233368	0.996649	NS	QASD score
NMR_v2_URINE_583_PPM6.050275	urine	high_low	0.0547497	0.996649	NS	QASD score
NMR_v2_URINE_584_PPM6.06155	urine	high_low	0.00891398	0.996649	NS	QASD score
NMR_v2_URINE_585_PPM6.073375	urine	high_low	0.00774922	0.996649	NS	QASD score
NMR_v2_URINE_148_PPM1.838925	urine	high_low	-0.0213698	0.996649	NS	QASD score
NMR_v2_URINE_586_PPM6.083275	urine	high_low	-0.00482543	0.996649	NS	QASD score
NMR_v2_URINE_587_PPM6.094	urine	high_low	0.0289288	0.996649	NS	QASD score
NMR_v2_URINE_588_PPM6.1149	urine	high_low	-0.00768385	0.996649	NS	QASD score
NMR_v2_URINE_589_PPM6.127275	urine	high_low	-0.0144228	0.996649	NS	QASD score
NMR_v2_URINE_58_PPM0.93005	urine	high_low	0.0181013	0.996649	NS	QASD score
NMR_v2_URINE_590_PPM6.1347	urine	high_low	-0.00581192	0.996649	NS	QASD score
NMR_v2_URINE_591_PPM6.144325	urine	high_low	-0.026736	0.996649	NS	QASD score
NMR_v2_URINE_592_PPM6.15285	urine	high_low	-0.0146605	0.996649	NS	QASD score
NMR_v2_URINE_593_PPM6.16	urine	high_low	-0.00567523	0.996649	NS	QASD score
NMR_v2_URINE_594_PPM6.1655	urine	high_low	0.0177032	0.996649	NS	QASD score
NMR_v2_URINE_149_PPM1.84965	urine	high_low	0.0232952	0.996649	NS	QASD score
NMR_v2_URINE_595_PPM6.171825	urine	high_low	-0.00867627	0.996649	NS	QASD score
NMR_v2_URINE_596_PPM6.180075	urine	high_low	-0.0131749	0.996649	NS	QASD score
NMR_v2_URINE_597_PPM6.196575	urine	high_low	0.00645372	0.996649	NS	QASD score
NMR_v2_URINE_598_PPM6.205375	urine	high_low	0.0246145	0.996649	NS	QASD score
NMR_v2_URINE_599_PPM6.210325	urine	high_low	-0.0103878	0.996649	NS	QASD score
NMR_v2_URINE_59_PPM0.936375	urine	high_low	0.0250542	0.996649	NS	QASD score
NMR_v2_URINE_5_PPM0.284075	urine	high_low	0.00959739	0.996649	NS	QASD score
NMR_v2_URINE_600_PPM6.2194	urine	high_low	-0.0196167	0.996649	NS	QASD score
NMR_v2_URINE_601_PPM6.2304	urine	high_low	-0.0029535	0.996649	NS	QASD score
NMR_v2_URINE_602_PPM6.2436	urine	high_low	-0.00415986	0.996649	NS	QASD score
NMR_v2_URINE_14_PPM0.422675	urine	high_low	0.036788	0.996649	NS	QASD score
NMR_v2_URINE_603_PPM6.248	urine	high_low	-0.00600802	0.996649	NS	QASD score
NMR_v2_URINE_604_PPM6.2524	urine	high_low	0.0328926	0.996649	NS	QASD score
NMR_v2_URINE_605_PPM6.258725	urine	high_low	0.0311038	0.996649	NS	QASD score
NMR_v2_URINE_606_PPM6.26285	urine	high_low	0.0229802	0.996649	NS	QASD score
NMR_v2_URINE_607_PPM6.270275	urine	high_low	0.0206388	0.996649	NS	QASD score
NMR_v2_URINE_608_PPM6.275775	urine	high_low	0.0155222	0.996649	NS	QASD score
NMR_v2_URINE_609_PPM6.28155	urine	high_low	0.0166751	0.996649	NS	QASD score
NMR_v2_URINE_60_PPM0.9427	urine	high_low	0.0118199	0.996649	NS	QASD score
NMR_v2_URINE_610_PPM6.2865	urine	high_low	0.0113267	0.996649	NS	QASD score
NMR_v2_URINE_611_PPM6.296125	urine	high_low	-0.00168771	0.996649	NS	QASD score
NMR_v2_URINE_150_PPM1.857625	urine	high_low	0.0223979	0.996649	NS	QASD score
NMR_v2_URINE_612_PPM6.305475	urine	high_low	0.00456396	0.996649	NS	QASD score
NMR_v2_URINE_613_PPM6.312625	urine	high_low	0.0227009	0.996649	NS	QASD score
NMR_v2_URINE_614_PPM6.320325	urine	high_low	0.021453	0.996649	NS	QASD score
NMR_v2_URINE_615_PPM6.325	urine	high_low	0.0137038	0.996649	NS	QASD score
NMR_v2_URINE_616_PPM6.335725	urine	high_low	0.013365	0.996649	NS	QASD score
NMR_v2_URINE_617_PPM6.342875	urine	high_low	0.00389838	0.996649	NS	QASD score
NMR_v2_URINE_618_PPM6.3503	urine	high_low	0.0306047	0.996649	NS	QASD score
NMR_v2_URINE_619_PPM6.3547	urine	high_low	0.0285723	0.996649	NS	QASD score
NMR_v2_URINE_61_PPM0.9482	urine	high_low	-0.0128658	0.996649	NS	QASD score
NMR_v2_URINE_620_PPM6.35855	urine	high_low	-0.00103996	0.996649	NS	QASD score
NMR_v2_URINE_151_PPM1.865325	urine	high_low	-0.00273956	0.996649	NS	QASD score
NMR_v2_URINE_621_PPM6.362675	urine	high_low	-0.0193077	0.996649	NS	QASD score
NMR_v2_URINE_622_PPM6.37065	urine	high_low	0.0495974	0.996649	NS	QASD score
NMR_v2_URINE_623_PPM6.38385	urine	high_low	-0.0193136	0.996649	NS	QASD score
NMR_v2_URINE_624_PPM6.3954	urine	high_low	-0.0379498	0.996649	NS	QASD score
NMR_v2_URINE_625_PPM6.4042	urine	high_low	-0.027253	0.996649	NS	QASD score
NMR_v2_URINE_626_PPM6.41135	urine	high_low	-0.0434705	0.996649	NS	QASD score
NMR_v2_URINE_627_PPM6.41795	urine	high_low	0.017614	0.996649	NS	QASD score
NMR_v2_URINE_628_PPM6.429775	urine	high_low	-0.0206864	0.996649	NS	QASD score
NMR_v2_URINE_629_PPM6.43445	urine	high_low	0.00776705	0.996649	NS	QASD score
NMR_v2_URINE_62_PPM0.95535	urine	high_low	0.0154984	0.996649	NS	QASD score
NMR_v2_URINE_152_PPM1.870825	urine	high_low	0.0348537	0.996649	NS	QASD score
NMR_v2_URINE_630_PPM6.445175	urine	high_low	0.00859902	0.996649	NS	QASD score
NMR_v2_URINE_631_PPM6.4603	urine	high_low	-0.00087357	0.996649	NS	QASD score
NMR_v2_URINE_632_PPM6.4746	urine	high_low	-0.0246085	0.996649	NS	QASD score
NMR_v2_URINE_633_PPM6.4911	urine	high_low	-0.0029119	0.996649	NS	QASD score
NMR_v2_URINE_634_PPM6.498525	urine	high_low	-0.0133472	0.996649	NS	QASD score
NMR_v2_URINE_635_PPM6.505125	urine	high_low	-0.0299391	0.996649	NS	QASD score
NMR_v2_URINE_636_PPM6.5197	urine	high_low	0.00534245	0.996649	NS	QASD score
NMR_v2_URINE_637_PPM6.527125	urine	high_low	0.0336414	0.996649	NS	QASD score
NMR_v2_URINE_638_PPM6.53565	urine	high_low	0.0272471	0.996649	NS	QASD score
NMR_v2_URINE_639_PPM6.540325	urine	high_low	0.0167405	0.996649	NS	QASD score
NMR_v2_URINE_104_PPM1.3112	urine	high_low	-0.0476244	0.996649	NS	QASD score
NMR_v2_URINE_153_PPM1.87715	urine	high_low	0.0565384	0.996649	NS	QASD score
NMR_v2_URINE_63_PPM0.9658	urine	high_low	0.00799881	0.996649	NS	QASD score
NMR_v2_URINE_640_PPM6.545	urine	high_low	0.00378547	0.996649	NS	QASD score
NMR_v2_URINE_641_PPM6.54885	urine	high_low	0.0168474	0.996649	NS	QASD score
NMR_v2_URINE_642_PPM6.55325	urine	high_low	-0.0194562	0.996649	NS	QASD score
NMR_v2_URINE_643_PPM6.562325	urine	high_low	0.000932997	0.996649	NS	QASD score
NMR_v2_URINE_644_PPM6.573875	urine	high_low	-0.00924083	0.996649	NS	QASD score
NMR_v2_URINE_645_PPM6.5791	urine	high_low	0.00155698	0.996649	NS	QASD score
NMR_v2_URINE_646_PPM6.58625	urine	high_low	-0.00575249	0.996649	NS	QASD score
NMR_v2_URINE_647_PPM6.5934	urine	high_low	-0.00547913	0.996649	NS	QASD score
NMR_v2_URINE_648_PPM6.6	urine	high_low	-0.0291012	0.996649	NS	QASD score
NMR_v2_URINE_154_PPM1.889525	urine	high_low	-0.0242698	0.996649	NS	QASD score
NMR_v2_URINE_649_PPM6.604125	urine	high_low	0.0511544	0.996649	NS	QASD score
NMR_v2_URINE_64_PPM0.976525	urine	high_low	0.0143575	0.996649	NS	QASD score
NMR_v2_URINE_650_PPM6.60935	urine	high_low	0.00483732	0.996649	NS	QASD score
NMR_v2_URINE_651_PPM6.619525	urine	high_low	0.0468697	0.996649	NS	QASD score
NMR_v2_URINE_652_PPM6.62805	urine	high_low	0.0165027	0.996649	NS	QASD score
NMR_v2_URINE_653_PPM6.6341	urine	high_low	-0.0212212	0.996649	NS	QASD score
NMR_v2_URINE_654_PPM6.63905	urine	high_low	-0.0486822	0.996649	NS	QASD score
NMR_v2_URINE_655_PPM6.65775	urine	high_low	-0.0378904	0.996649	NS	QASD score
NMR_v2_URINE_656_PPM6.6638	urine	high_low	-0.00909226	0.996649	NS	QASD score
NMR_v2_URINE_657_PPM6.6704	urine	high_low	0.0312762	0.996649	NS	QASD score
NMR_v2_URINE_155_PPM1.89805	urine	high_low	-0.00240083	0.996649	NS	QASD score
NMR_v2_URINE_658_PPM6.6781	urine	high_low	0.0162888	0.996649	NS	QASD score
NMR_v2_URINE_659_PPM6.68525	urine	high_low	-0.000647749	0.996649	NS	QASD score
NMR_v2_URINE_65_PPM0.9834	urine	high_low	0.0474461	0.996649	NS	QASD score
NMR_v2_URINE_660_PPM6.6979	urine	high_low	0.00322686	0.996649	NS	QASD score
NMR_v2_URINE_661_PPM6.7045	urine	high_low	0.0326252	0.996649	NS	QASD score
NMR_v2_URINE_662_PPM6.711375	urine	high_low	-0.0139949	0.996649	NS	QASD score
NMR_v2_URINE_663_PPM6.717975	urine	high_low	-0.0174298	0.996649	NS	QASD score
NMR_v2_URINE_664_PPM6.725675	urine	high_low	-0.00304264	0.996649	NS	QASD score
NMR_v2_URINE_665_PPM6.7331	urine	high_low	-0.019997	0.996649	NS	QASD score
NMR_v2_URINE_666_PPM6.738875	urine	high_low	-0.0298143	0.996649	NS	QASD score
NMR_v2_URINE_156_PPM1.9041	urine	high_low	-0.0372426	0.996649	NS	QASD score
NMR_v2_URINE_667_PPM6.744375	urine	high_low	0.0277225	0.996649	NS	QASD score
NMR_v2_URINE_668_PPM6.7496	urine	high_low	-0.000154509	0.997837	NS	QASD score
NMR_v2_URINE_669_PPM6.766925	urine	high_low	-0.0120101	0.996649	NS	QASD score
NMR_v2_URINE_66_PPM0.99055	urine	high_low	0.038443	0.996649	NS	QASD score
NMR_v2_URINE_670_PPM6.786725	urine	high_low	-0.0213282	0.996649	NS	QASD score
NMR_v2_URINE_671_PPM6.796075	urine	high_low	-0.0497044	0.996649	NS	QASD score
NMR_v2_URINE_672_PPM6.805975	urine	high_low	-0.00492646	0.996649	NS	QASD score
NMR_v2_URINE_673_PPM6.819725	urine	high_low	-0.0133353	0.996649	NS	QASD score
NMR_v2_URINE_674_PPM6.831825	urine	high_low	0.0298321	0.996649	NS	QASD score
NMR_v2_URINE_675_PPM6.836225	urine	high_low	0.0394236	0.996649	NS	QASD score
NMR_v2_URINE_157_PPM1.91235	urine	high_low	-0.0348418	0.996649	NS	QASD score
NMR_v2_URINE_676_PPM6.840625	urine	high_low	0.0565146	0.996649	NS	QASD score
NMR_v2_URINE_677_PPM6.845025	urine	high_low	0.033469	0.996649	NS	QASD score
NMR_v2_URINE_678_PPM6.85135	urine	high_low	0.0165027	0.996649	NS	QASD score
NMR_v2_URINE_679_PPM6.85685	urine	high_low	0.0157896	0.996649	NS	QASD score
NMR_v2_URINE_67_PPM0.996325	urine	high_low	0.0371951	0.996649	NS	QASD score
NMR_v2_URINE_680_PPM6.8629	urine	high_low	0.0240024	0.996649	NS	QASD score
NMR_v2_URINE_681_PPM6.875825	urine	high_low	0.0131511	0.996649	NS	QASD score
NMR_v2_URINE_682_PPM6.886275	urine	high_low	-0.045384	0.996649	NS	QASD score
NMR_v2_URINE_683_PPM6.890675	urine	high_low	-0.0562948	0.996649	NS	QASD score
NMR_v2_URINE_684_PPM6.896175	urine	high_low	-0.062172	0.996649	NS	QASD score
NMR_v2_URINE_158_PPM1.924175	urine	high_low	-0.031187	0.996649	NS	QASD score
NMR_v2_URINE_685_PPM6.9069	urine	high_low	-0.0504531	0.996649	NS	QASD score
NMR_v2_URINE_686_PPM6.91185	urine	high_low	-0.0545714	0.996649	NS	QASD score
NMR_v2_URINE_687_PPM6.92505	urine	high_low	-0.00446293	0.996649	NS	QASD score
NMR_v2_URINE_688_PPM6.93715	urine	high_low	-0.0566573	0.996649	NS	QASD score
NMR_v2_URINE_689_PPM6.94155	urine	high_low	-0.0218393	0.996649	NS	QASD score
NMR_v2_URINE_68_PPM1.002375	urine	high_low	0.00376764	0.996649	NS	QASD score
NMR_v2_URINE_690_PPM6.949525	urine	high_low	-0.0140841	0.996649	NS	QASD score
NMR_v2_URINE_691_PPM6.956125	urine	high_low	-0.0240559	0.996649	NS	QASD score
NMR_v2_URINE_692_PPM6.962175	urine	high_low	0.00067152	0.996649	NS	QASD score
NMR_v2_URINE_693_PPM6.96795	urine	high_low	-0.0132937	0.996649	NS	QASD score
NMR_v2_URINE_159_PPM1.937925	urine	high_low	-0.0351389	0.996649	NS	QASD score
NMR_v2_URINE_694_PPM6.973725	urine	high_low	-0.00596642	0.996649	NS	QASD score
NMR_v2_URINE_695_PPM6.980325	urine	high_low	0.00544347	0.996649	NS	QASD score
NMR_v2_URINE_696_PPM6.9872	urine	high_low	-0.00767791	0.996649	NS	QASD score
NMR_v2_URINE_697_PPM6.994075	urine	high_low	0.0120576	0.996649	NS	QASD score
NMR_v2_URINE_698_PPM7.001225	urine	high_low	-0.0244897	0.996649	NS	QASD score
NMR_v2_URINE_699_PPM7.00755	urine	high_low	-0.0562472	0.996649	NS	QASD score
NMR_v2_URINE_69_PPM1.00815	urine	high_low	0.0416223	0.996649	NS	QASD score
NMR_v2_URINE_6_PPM0.2981	urine	high_low	0.0505452	0.996649	NS	QASD score
NMR_v2_URINE_700_PPM7.0158	urine	high_low	-0.036167	0.996649	NS	QASD score
NMR_v2_URINE_701_PPM7.02295	urine	high_low	-0.0742713	0.996649	NS	QASD score
NMR_v2_URINE_15_PPM0.44605	urine	high_low	0.015959	0.996649	NS	QASD score
NMR_v2_URINE_702_PPM7.02955	urine	high_low	-0.0104947	0.996649	NS	QASD score
NMR_v2_URINE_703_PPM7.03615	urine	high_low	-0.0493121	0.996649	NS	QASD score
NMR_v2_URINE_704_PPM7.047975	urine	high_low	-0.0121349	0.996649	NS	QASD score
NMR_v2_URINE_705_PPM7.06035	urine	high_low	-0.00993017	0.996649	NS	QASD score
NMR_v2_URINE_706_PPM7.073	urine	high_low	-0.0297846	0.996649	NS	QASD score
NMR_v2_URINE_707_PPM7.0851	urine	high_low	-0.0381518	0.996649	NS	QASD score
NMR_v2_URINE_708_PPM7.094725	urine	high_low	-0.0179468	0.996649	NS	QASD score
NMR_v2_URINE_709_PPM7.1027	urine	high_low	0.0029535	0.996649	NS	QASD score
NMR_v2_URINE_70_PPM1.012825	urine	high_low	0.0250721	0.996649	NS	QASD score
NMR_v2_URINE_710_PPM7.112325	urine	high_low	0.0350914	0.996649	NS	QASD score
NMR_v2_URINE_160_PPM1.947275	urine	high_low	-0.0362561	0.996649	NS	QASD score
NMR_v2_URINE_711_PPM7.122225	urine	high_low	-0.00530679	0.996649	NS	QASD score
NMR_v2_URINE_712_PPM7.12855	urine	high_low	0.0282098	0.996649	NS	QASD score
NMR_v2_URINE_713_PPM7.134875	urine	high_low	-0.0360184	0.996649	NS	QASD score
NMR_v2_URINE_714_PPM7.140375	urine	high_low	-0.0164433	0.996649	NS	QASD score
NMR_v2_URINE_715_PPM7.148625	urine	high_low	-0.013056	0.996649	NS	QASD score
NMR_v2_URINE_716_PPM7.154125	urine	high_low	-0.0292616	0.996649	NS	QASD score
NMR_v2_URINE_717_PPM7.16155	urine	high_low	0.0324707	0.996649	NS	QASD score
NMR_v2_URINE_718_PPM7.168425	urine	high_low	-0.0175071	0.996649	NS	QASD score
NMR_v2_URINE_719_PPM7.1753	urine	high_low	-0.0429654	0.996649	NS	QASD score
NMR_v2_URINE_71_PPM1.02025	urine	high_low	0.0305809	0.996649	NS	QASD score
NMR_v2_URINE_161_PPM1.95855	urine	high_low	-0.00320903	0.996649	NS	QASD score
NMR_v2_URINE_720_PPM7.182175	urine	high_low	-0.0740039	0.996649	NS	QASD score
NMR_v2_URINE_721_PPM7.1885	urine	high_low	-0.0175903	0.996649	NS	QASD score
NMR_v2_URINE_722_PPM7.195375	urine	high_low	-0.0534839	0.996649	NS	QASD score
NMR_v2_URINE_723_PPM7.20445	urine	high_low	-0.075026	0.996649	NS	QASD score
NMR_v2_URINE_724_PPM7.2182	urine	high_low	-0.0581905	0.996649	NS	QASD score
NMR_v2_URINE_725_PPM7.231675	urine	high_low	-0.0584282	0.996649	NS	QASD score
NMR_v2_URINE_726_PPM7.242675	urine	high_low	-0.0152548	0.996649	NS	QASD score
NMR_v2_URINE_727_PPM7.25065	urine	high_low	-0.018036	0.996649	NS	QASD score
NMR_v2_URINE_728_PPM7.26385	urine	high_low	-0.0625048	0.996649	NS	QASD score
NMR_v2_URINE_729_PPM7.2699	urine	high_low	-0.0564611	0.996649	NS	QASD score
NMR_v2_URINE_105_PPM1.316975	urine	high_low	-0.0231407	0.996649	NS	QASD score
NMR_v2_URINE_162_PPM1.9701	urine	high_low	0.0127529	0.996649	NS	QASD score
NMR_v2_URINE_72_PPM1.0274	urine	high_low	0.0226534	0.996649	NS	QASD score
NMR_v2_URINE_730_PPM7.278425	urine	high_low	-0.0514277	0.996649	NS	QASD score
NMR_v2_URINE_731_PPM7.2908	urine	high_low	-0.0353172	0.996649	NS	QASD score
NMR_v2_URINE_732_PPM7.300425	urine	high_low	0.0118259	0.996649	NS	QASD score
NMR_v2_URINE_733_PPM7.30675	urine	high_low	-0.0202585	0.996649	NS	QASD score
NMR_v2_URINE_734_PPM7.311975	urine	high_low	-0.00631704	0.996649	NS	QASD score
NMR_v2_URINE_735_PPM7.31665	urine	high_low	-0.0233309	0.996649	NS	QASD score
NMR_v2_URINE_736_PPM7.32105	urine	high_low	-0.0240737	0.996649	NS	QASD score
NMR_v2_URINE_737_PPM7.32765	urine	high_low	-0.0641569	0.996649	NS	QASD score
NMR_v2_URINE_738_PPM7.333975	urine	high_low	-0.0346397	0.996649	NS	QASD score
NMR_v2_URINE_163_PPM1.9811	urine	high_low	0.0204546	0.996649	NS	QASD score
NMR_v2_URINE_739_PPM7.339475	urine	high_low	-0.045081	0.996649	NS	QASD score
NMR_v2_URINE_73_PPM1.03345	urine	high_low	0.0331125	0.996649	NS	QASD score
NMR_v2_URINE_740_PPM7.35075	urine	high_low	-0.0168177	0.996649	NS	QASD score
NMR_v2_URINE_741_PPM7.364775	urine	high_low	-0.0193671	0.996649	NS	QASD score
NMR_v2_URINE_742_PPM7.381275	urine	high_low	-0.00884267	0.996649	NS	QASD score
NMR_v2_URINE_743_PPM7.39365	urine	high_low	-0.0149577	0.996649	NS	QASD score
NMR_v2_URINE_744_PPM7.40465	urine	high_low	0.00693508	0.996649	NS	QASD score
NMR_v2_URINE_745_PPM7.414275	urine	high_low	-0.0181786	0.996649	NS	QASD score
NMR_v2_URINE_746_PPM7.4206	urine	high_low	-0.0290833	0.996649	NS	QASD score
NMR_v2_URINE_747_PPM7.426925	urine	high_low	-0.0274907	0.996649	NS	QASD score
NMR_v2_URINE_164_PPM1.99155	urine	high_low	0.0123072	0.996649	NS	QASD score
NMR_v2_URINE_748_PPM7.433525	urine	high_low	-0.0187907	0.996649	NS	QASD score
NMR_v2_URINE_749_PPM7.439575	urine	high_low	-0.0345565	0.996649	NS	QASD score
NMR_v2_URINE_74_PPM1.04115	urine	high_low	0.0260051	0.996649	NS	QASD score
NMR_v2_URINE_750_PPM7.44865	urine	high_low	-0.0464062	0.996649	NS	QASD score
NMR_v2_URINE_751_PPM7.454425	urine	high_low	-0.0462457	0.996649	NS	QASD score
NMR_v2_URINE_752_PPM7.465975	urine	high_low	-0.0327559	0.996649	NS	QASD score
NMR_v2_URINE_753_PPM7.4778	urine	high_low	0.00608528	0.996649	NS	QASD score
NMR_v2_URINE_754_PPM7.48935	urine	high_low	0.00998366	0.996649	NS	QASD score
NMR_v2_URINE_755_PPM7.498425	urine	high_low	-0.0304383	0.996649	NS	QASD score
NMR_v2_URINE_756_PPM7.50475	urine	high_low	-0.0292497	0.996649	NS	QASD score
NMR_v2_URINE_165_PPM1.99925	urine	high_low	0.00229386	0.996649	NS	QASD score
NMR_v2_URINE_757_PPM7.510525	urine	high_low	-0.051814	0.996649	NS	QASD score
NMR_v2_URINE_758_PPM7.517675	urine	high_low	-0.0118972	0.996649	NS	QASD score
NMR_v2_URINE_759_PPM7.53115	urine	high_low	-0.0482959	0.996649	NS	QASD score
NMR_v2_URINE_75_PPM1.0483	urine	high_low	-0.00409449	0.996649	NS	QASD score
NMR_v2_URINE_760_PPM7.557275	urine	high_low	0.00100431	0.996649	NS	QASD score
NMR_v2_URINE_761_PPM7.58285	urine	high_low	-0.0339088	0.996649	NS	QASD score
NMR_v2_URINE_762_PPM7.58945	urine	high_low	-0.0295231	0.996649	NS	QASD score
NMR_v2_URINE_763_PPM7.602375	urine	high_low	-0.034711	0.996649	NS	QASD score
NMR_v2_URINE_764_PPM7.6098	urine	high_low	-0.0598336	0.996649	NS	QASD score
NMR_v2_URINE_765_PPM7.6296	urine	high_low	-0.00452236	0.996649	NS	QASD score
NMR_v2_URINE_166_PPM2.007775	urine	high_low	0.0103046	0.996649	NS	QASD score
NMR_v2_URINE_766_PPM7.641425	urine	high_low	-0.00152132	0.996649	NS	QASD score
NMR_v2_URINE_767_PPM7.654075	urine	high_low	-0.00197593	0.996649	NS	QASD score
NMR_v2_URINE_768_PPM7.664525	urine	high_low	0.00281088	0.996649	NS	QASD score
NMR_v2_URINE_769_PPM7.6725	urine	high_low	0.00766602	0.996649	NS	QASD score
NMR_v2_URINE_76_PPM1.053525	urine	high_low	0.0159679	0.996649	NS	QASD score
NMR_v2_URINE_770_PPM7.6791	urine	high_low	-0.00850988	0.996649	NS	QASD score
NMR_v2_URINE_771_PPM7.68845	urine	high_low	-0.0281206	0.996649	NS	QASD score
NMR_v2_URINE_772_PPM7.69725	urine	high_low	-0.0183153	0.996649	NS	QASD score
NMR_v2_URINE_773_PPM7.71155	urine	high_low	-0.0243589	0.996649	NS	QASD score
NMR_v2_URINE_774_PPM7.72255	urine	high_low	-0.00437379	0.996649	NS	QASD score
NMR_v2_URINE_167_PPM2.013825	urine	high_low	0.00657852	0.996649	NS	QASD score
NMR_v2_URINE_775_PPM7.734375	urine	high_low	-0.0542089	0.996649	NS	QASD score
NMR_v2_URINE_776_PPM7.743725	urine	high_low	-0.00177091	0.996649	NS	QASD score
NMR_v2_URINE_777_PPM7.755275	urine	high_low	-0.0807844	0.996649	NS	QASD score
NMR_v2_URINE_778_PPM7.76765	urine	high_low	-0.0189808	0.996649	NS	QASD score
NMR_v2_URINE_779_PPM7.77755	urine	high_low	-0.0135433	0.996649	NS	QASD score
NMR_v2_URINE_77_PPM1.058475	urine	high_low	0.00748774	0.996649	NS	QASD score
NMR_v2_URINE_780_PPM7.7836	urine	high_low	-0.0155163	0.996649	NS	QASD score
NMR_v2_URINE_781_PPM7.787725	urine	high_low	-0.0171624	0.996649	NS	QASD score
NMR_v2_URINE_782_PPM7.7924	urine	high_low	-0.0221899	0.996649	NS	QASD score
NMR_v2_URINE_783_PPM7.80065	urine	high_low	-0.0322151	0.996649	NS	QASD score
NMR_v2_URINE_168_PPM2.02015	urine	high_low	-0.00419551	0.996649	NS	QASD score
NMR_v2_URINE_784_PPM7.806425	urine	high_low	-0.0372664	0.996649	NS	QASD score
NMR_v2_URINE_785_PPM7.811375	urine	high_low	-0.0261298	0.996649	NS	QASD score
NMR_v2_URINE_786_PPM7.815775	urine	high_low	-0.0184341	0.996649	NS	QASD score
NMR_v2_URINE_787_PPM7.821825	urine	high_low	0.000552667	0.996649	NS	QASD score
NMR_v2_URINE_788_PPM7.8364	urine	high_low	0.00355371	0.996649	NS	QASD score
NMR_v2_URINE_789_PPM7.855375	urine	high_low	0.00378547	0.996649	NS	QASD score
NMR_v2_URINE_78_PPM1.074425	urine	high_low	0.0336711	0.996649	NS	QASD score
NMR_v2_URINE_790_PPM7.8661	urine	high_low	0.0206864	0.996649	NS	QASD score
NMR_v2_URINE_791_PPM7.876825	urine	high_low	-0.0117249	0.996649	NS	QASD score
NMR_v2_URINE_792_PPM7.88755	urine	high_low	-0.00307235	0.996649	NS	QASD score
NMR_v2_URINE_169_PPM2.027575	urine	high_low	-0.00995989	0.996649	NS	QASD score
NMR_v2_URINE_793_PPM7.897175	urine	high_low	-0.0268905	0.996649	NS	QASD score
NMR_v2_URINE_794_PPM7.907625	urine	high_low	-0.0402793	0.996649	NS	QASD score
NMR_v2_URINE_795_PPM7.913675	urine	high_low	-0.0247274	0.996649	NS	QASD score
NMR_v2_URINE_796_PPM7.92165	urine	high_low	-0.0165087	0.996649	NS	QASD score
NMR_v2_URINE_797_PPM7.931	urine	high_low	-0.0332789	0.996649	NS	QASD score
NMR_v2_URINE_798_PPM7.93815	urine	high_low	-0.00645372	0.996649	NS	QASD score
NMR_v2_URINE_799_PPM7.94805	urine	high_low	0.0326073	0.996649	NS	QASD score
NMR_v2_URINE_79_PPM1.090925	urine	high_low	0.0280553	0.996649	NS	QASD score
NMR_v2_URINE_7_PPM0.3322	urine	high_low	-0.0258951	0.996649	NS	QASD score
NMR_v2_URINE_800_PPM7.9563	urine	high_low	0.0256247	0.996649	NS	QASD score
NMR_v2_URINE_16_PPM0.45265	urine	high_low	0.0134809	0.996649	NS	QASD score
NMR_v2_URINE_801_PPM7.96235	urine	high_low	-0.0012123	0.996649	NS	QASD score
NMR_v2_URINE_802_PPM7.968675	urine	high_low	-0.0175487	0.996649	NS	QASD score
NMR_v2_URINE_803_PPM7.979675	urine	high_low	-0.0017828	0.996649	NS	QASD score
NMR_v2_URINE_804_PPM7.989025	urine	high_low	-0.00812955	0.996649	NS	QASD score
NMR_v2_URINE_805_PPM8.000575	urine	high_low	-0.0154866	0.996649	NS	QASD score
NMR_v2_URINE_806_PPM8.01185	urine	high_low	-0.0744496	0.996649	NS	QASD score
NMR_v2_URINE_807_PPM8.023675	urine	high_low	-0.00303075	0.996649	NS	QASD score
NMR_v2_URINE_808_PPM8.03605	urine	high_low	-0.0336295	0.996649	NS	QASD score
NMR_v2_URINE_809_PPM8.040725	urine	high_low	0.0216729	0.996649	NS	QASD score
NMR_v2_URINE_80_PPM1.0967	urine	high_low	0.0481711	0.996649	NS	QASD score
NMR_v2_URINE_170_PPM2.034725	urine	high_low	0.0121468	0.996649	NS	QASD score
NMR_v2_URINE_810_PPM8.0498	urine	high_low	0.0432447	0.996649	NS	QASD score
NMR_v2_URINE_811_PPM8.0608	urine	high_low	0.0280493	0.996649	NS	QASD score
NMR_v2_URINE_812_PPM8.066575	urine	high_low	0.00720844	0.996649	NS	QASD score
NMR_v2_URINE_813_PPM8.07345	urine	high_low	0.0152073	0.996649	NS	QASD score
NMR_v2_URINE_814_PPM8.08005	urine	high_low	0.075644	0.996649	NS	QASD score
NMR_v2_URINE_815_PPM8.092425	urine	high_low	0.0735879	0.996649	NS	QASD score
NMR_v2_URINE_816_PPM8.102875	urine	high_low	0.0349963	0.996649	NS	QASD score
NMR_v2_URINE_817_PPM8.112775	urine	high_low	0.0623919	0.996649	NS	QASD score
NMR_v2_URINE_818_PPM8.12295	urine	high_low	0.000829	0.996649	NS	QASD score
NMR_v2_URINE_819_PPM8.1312	urine	high_low	-0.00894964	0.996649	NS	QASD score
NMR_v2_URINE_106_PPM1.323575	urine	high_low	-0.0119626	0.996649	NS	QASD score
NMR_v2_URINE_171_PPM2.042425	urine	high_low	0.0168355	0.996649	NS	QASD score
NMR_v2_URINE_81_PPM1.103025	urine	high_low	-0.0154984	0.996649	NS	QASD score
NMR_v2_URINE_820_PPM8.13835	urine	high_low	-0.027871	0.996649	NS	QASD score
NMR_v2_URINE_821_PPM8.145225	urine	high_low	-0.0464062	0.996649	NS	QASD score
NMR_v2_URINE_822_PPM8.152925	urine	high_low	-0.0227604	0.996649	NS	QASD score
NMR_v2_URINE_823_PPM8.16145	urine	high_low	-0.0196642	0.996649	NS	QASD score
NMR_v2_URINE_824_PPM8.1697	urine	high_low	0.0116238	0.996649	NS	QASD score
NMR_v2_URINE_825_PPM8.18015	urine	high_low	-0.0267241	0.996649	NS	QASD score
NMR_v2_URINE_826_PPM8.19005	urine	high_low	-0.00118853	0.996649	NS	QASD score
NMR_v2_URINE_827_PPM8.198575	urine	high_low	-0.0161997	0.996649	NS	QASD score
NMR_v2_URINE_828_PPM8.205175	urine	high_low	-0.0333264	0.996649	NS	QASD score
NMR_v2_URINE_172_PPM2.0493	urine	high_low	-0.0184757	0.996649	NS	QASD score
NMR_v2_URINE_829_PPM8.217	urine	high_low	-0.00604962	0.996649	NS	QASD score
NMR_v2_URINE_82_PPM1.1154	urine	high_low	-0.0146249	0.996649	NS	QASD score
NMR_v2_URINE_830_PPM8.228275	urine	high_low	0.0402615	0.996649	NS	QASD score
NMR_v2_URINE_831_PPM8.2357	urine	high_low	0.0279661	0.996649	NS	QASD score
NMR_v2_URINE_832_PPM8.2467	urine	high_low	-0.0780449	0.996649	NS	QASD score
NMR_v2_URINE_833_PPM8.2577	urine	high_low	-0.0485039	0.996649	NS	QASD score
NMR_v2_URINE_834_PPM8.273375	urine	high_low	0.0157421	0.996649	NS	QASD score
NMR_v2_URINE_835_PPM8.283	urine	high_low	0.0127826	0.996649	NS	QASD score
NMR_v2_URINE_836_PPM8.289875	urine	high_low	0.00153915	0.996649	NS	QASD score
NMR_v2_URINE_837_PPM8.2984	urine	high_low	0.0142267	0.996649	NS	QASD score
NMR_v2_URINE_173_PPM2.067175	urine	high_low	0.0100253	0.996649	NS	QASD score
NMR_v2_URINE_838_PPM8.306375	urine	high_low	-0.015332	0.996649	NS	QASD score
NMR_v2_URINE_839_PPM8.3171	urine	high_low	-0.0506849	0.996649	NS	QASD score
NMR_v2_URINE_83_PPM1.12805	urine	high_low	-0.0153439	0.996649	NS	QASD score
NMR_v2_URINE_840_PPM8.3259	urine	high_low	-0.0270747	0.996649	NS	QASD score
NMR_v2_URINE_841_PPM8.3325	urine	high_low	0.01513	0.996649	NS	QASD score
NMR_v2_URINE_842_PPM8.3391	urine	high_low	-0.0191413	0.996649	NS	QASD score
NMR_v2_URINE_843_PPM8.3446	urine	high_low	-0.0809687	0.996649	NS	QASD score
NMR_v2_URINE_844_PPM8.352575	urine	high_low	-0.0303313	0.996649	NS	QASD score
NMR_v2_URINE_845_PPM8.3655	urine	high_low	-0.0376348	0.996649	NS	QASD score
NMR_v2_URINE_846_PPM8.37155	urine	high_low	-0.0202407	0.996649	NS	QASD score
NMR_v2_URINE_174_PPM2.096325	urine	high_low	-0.0226415	0.996649	NS	QASD score
NMR_v2_URINE_847_PPM8.378975	urine	high_low	-0.0181726	0.996649	NS	QASD score
NMR_v2_URINE_848_PPM8.38805	urine	high_low	-0.0477017	0.996649	NS	QASD score
NMR_v2_URINE_849_PPM8.395475	urine	high_low	0.000463527	0.996649	NS	QASD score
NMR_v2_URINE_84_PPM1.133825	urine	high_low	-0.0203595	0.996649	NS	QASD score
NMR_v2_URINE_850_PPM8.401525	urine	high_low	0.0186599	0.996649	NS	QASD score
NMR_v2_URINE_851_PPM8.408125	urine	high_low	-0.00515822	0.996649	NS	QASD score
NMR_v2_URINE_852_PPM8.415825	urine	high_low	-0.00451047	0.996649	NS	QASD score
NMR_v2_URINE_853_PPM8.427925	urine	high_low	-0.00449265	0.996649	NS	QASD score
NMR_v2_URINE_854_PPM8.43865	urine	high_low	0.0134185	0.996649	NS	QASD score
NMR_v2_URINE_855_PPM8.44745	urine	high_low	0.0193879	0.996649	NS	QASD score
NMR_v2_URINE_175_PPM2.11695	urine	high_low	-0.0372783	0.996649	NS	QASD score
NMR_v2_URINE_856_PPM8.45295	urine	high_low	0.0103105	0.996649	NS	QASD score
NMR_v2_URINE_857_PPM8.46505	urine	high_low	0.00938939	0.996649	NS	QASD score
NMR_v2_URINE_858_PPM8.4755	urine	high_low	-0.00972812	0.996649	NS	QASD score
NMR_v2_URINE_859_PPM8.484025	urine	high_low	-0.00486109	0.996649	NS	QASD score
NMR_v2_URINE_85_PPM1.138775	urine	high_low	0.00947259	0.996649	NS	QASD score
NMR_v2_URINE_860_PPM8.4909	urine	high_low	0.000606151	0.996649	NS	QASD score
NMR_v2_URINE_861_PPM8.525	urine	high_low	-0.000499183	0.996649	NS	QASD score
NMR_v2_URINE_862_PPM8.559375	urine	high_low	0.0116001	0.996649	NS	QASD score
NMR_v2_URINE_863_PPM8.56625	urine	high_low	0.0172218	0.996649	NS	QASD score
NMR_v2_URINE_864_PPM8.5745	urine	high_low	0.00067152	0.996649	NS	QASD score
NMR_v2_URINE_176_PPM2.12795	urine	high_low	-0.0475531	0.996649	NS	QASD score
NMR_v2_URINE_865_PPM8.58385	urine	high_low	0.0204249	0.996649	NS	QASD score
NMR_v2_URINE_866_PPM8.5987	urine	high_low	0.0440945	0.996649	NS	QASD score
NMR_v2_URINE_867_PPM8.611625	urine	high_low	0.0424305	0.996649	NS	QASD score
NMR_v2_URINE_868_PPM8.6174	urine	high_low	0.0123756	0.996649	NS	QASD score
NMR_v2_URINE_869_PPM8.624	urine	high_low	0.0439459	0.996649	NS	QASD score
NMR_v2_URINE_86_PPM1.1484	urine	high_low	-0.0090982	0.996649	NS	QASD score
NMR_v2_URINE_870_PPM8.635	urine	high_low	0.0567583	0.996649	NS	QASD score
NMR_v2_URINE_871_PPM8.6493	urine	high_low	0.055231	0.996649	NS	QASD score
NMR_v2_URINE_872_PPM8.6537	urine	high_low	0.0215421	0.996649	NS	QASD score
NMR_v2_URINE_873_PPM8.66745	urine	high_low	0.0163661	0.996649	NS	QASD score
NMR_v2_URINE_177_PPM2.1373	urine	high_low	-0.0592839	0.996649	NS	QASD score
NMR_v2_URINE_874_PPM8.677625	urine	high_low	0.0362383	0.996649	NS	QASD score
NMR_v2_URINE_875_PPM8.682575	urine	high_low	0.056265	0.996649	NS	QASD score
NMR_v2_URINE_876_PPM8.696875	urine	high_low	0.0247927	0.996649	NS	QASD score
NMR_v2_URINE_877_PPM8.7153	urine	high_low	0.0411737	0.996649	NS	QASD score
NMR_v2_URINE_878_PPM8.7395	urine	high_low	0.0264032	0.996649	NS	QASD score
NMR_v2_URINE_879_PPM8.745275	urine	high_low	0.0178577	0.996649	NS	QASD score
NMR_v2_URINE_87_PPM1.15885	urine	high_low	-0.0204606	0.996649	NS	QASD score
NMR_v2_URINE_880_PPM8.75105	urine	high_low	0.0157896	0.996649	NS	QASD score
NMR_v2_URINE_881_PPM8.76095	urine	high_low	0.0386272	0.996649	NS	QASD score
NMR_v2_URINE_882_PPM8.766725	urine	high_low	-0.00455802	0.996649	NS	QASD score
NMR_v2_URINE_178_PPM2.142525	urine	high_low	-0.0668073	0.996649	NS	QASD score
NMR_v2_URINE_883_PPM8.77195	urine	high_low	0.0173585	0.996649	NS	QASD score
NMR_v2_URINE_884_PPM8.7901	urine	high_low	0.0543396	0.996649	NS	QASD score
NMR_v2_URINE_885_PPM8.809625	urine	high_low	0.0624781	0.996649	NS	QASD score
NMR_v2_URINE_886_PPM8.817325	urine	high_low	0.0525836	0.996649	NS	QASD score
NMR_v2_URINE_887_PPM8.84345	urine	high_low	0.0780924	0.996649	NS	QASD score
NMR_v2_URINE_888_PPM8.8671	urine	high_low	0.0576764	0.996649	NS	QASD score
NMR_v2_URINE_889_PPM8.87425	urine	high_low	0.0303848	0.996649	NS	QASD score
NMR_v2_URINE_88_PPM1.167925	urine	high_low	-0.00711336	0.996649	NS	QASD score
NMR_v2_URINE_890_PPM8.888	urine	high_low	0.0257703	0.996649	NS	QASD score
NMR_v2_URINE_891_PPM8.904775	urine	high_low	0.0197356	0.996649	NS	QASD score
NMR_v2_URINE_179_PPM2.1527	urine	high_low	-0.00313772	0.996649	NS	QASD score
NMR_v2_URINE_892_PPM8.92595	urine	high_low	0.0974773	0.996649	NS	QASD score
NMR_v2_URINE_893_PPM8.937225	urine	high_low	0.0745298	0.996649	NS	QASD score
NMR_v2_URINE_894_PPM8.943825	urine	high_low	0.0105839	0.996649	NS	QASD score
NMR_v2_URINE_895_PPM8.9738	urine	high_low	0.0402496	0.996649	NS	QASD score
NMR_v2_URINE_896_PPM8.987825	urine	high_low	0.0204368	0.996649	NS	QASD score
NMR_v2_URINE_897_PPM8.99745	urine	high_low	0.0523429	0.996649	NS	QASD score
NMR_v2_URINE_898_PPM9.00405	urine	high_low	-0.011398	0.996649	NS	QASD score
NMR_v2_URINE_899_PPM9.01065	urine	high_low	0.0182142	0.996649	NS	QASD score
NMR_v2_URINE_89_PPM1.176175	urine	high_low	-0.0225524	0.996649	NS	QASD score
[truncated: 19,691 more rows]

[truncated: 3 more sheets: TableS9, TableS10, TableS11]
